# Supplementary material for: trans-Dichloridobis[dicyclo­hex­yl(phen­yl)phosphane-κP]palladium(II)
Source: Acta Crystallogr Sect E Struct Rep Online. 2012 Mar 10;68(Pt 4):m404. doi: 10.1107/S1600536812010100 (PMC3343813; doi:10.1107/S1600536812010100)
Supplement: Supplementary file 1 [file e-68-0m404-sup1.cif]

##############################################################################
#                                                                            #
# This CIF contains the data in a paper accepted for publication in          #
# Acta Crystallographica Section E. It conforms to the requirements of       #
# Notes for Authors for Acta Crystallographica Section E, and has been       #
# peer reviewed under the auspices of the IUCr Commission on Journals.       #
#                                                                            #
# Full details of the Crystallographic Information File format               #
# are given in the paper "The Crystallographic Information File (CIF):       #
# a New Standard Archive File for Crystallography" by S. R. Hall, F. H.      #
# Allen and I. D. Brown [Acta Cryst. (1991), A47, 655-685].                  #
#                                                                            #
# The current version of the core CIF dictionary is obtainable from          #
# ftp://ftp.iucr.org/pub/cif_core.dic.                                       #
#                                                                            #
# Software is freely available for graphical display of the structure(s)     #
# in this CIF. For information consult the CIF software page                 #
# http://www.iucr.org/resources/cif/software.                                #
#                                                                            #
# This file may be used for bona fide research purposes within the           #
# scientific community so long as proper attribution is given to the journal # 
# article from which it was obtained.                                        #
#                                                                            #
##############################################################################
data_I
_audit_creation_method     SHELXL-97
_chemical_name_systematic
;
<i>trans</i>-Dichloridobis[dicyclohexyl(phenyl)phosphane-
\k<i>P</i>]palladium(II)
;
_chemical_name_common     ?
_chemical_formula_moiety     'C36 H54 Cl2 P2 Pd1'
_chemical_formula_sum     'C36 H54 Cl2 P2 Pd1'
_chemical_formula_iupac     '[Pd Cl2 (C18 H27 P)2]'
_chemical_formula_weight     726.03
_chemical_melting_point     ?
_symmetry_cell_setting     triclinic
_symmetry_space_group_name_H-M     'P -1'
_symmetry_space_group_name_Hall     '-P 1'
loop_
    _symmetry_equiv_pos_as_xyz
    'x, y, z'
    '-x, -y, -z'
_cell_length_a     9.439(4)
_cell_length_b     10.095(4)
_cell_length_c     10.623(5)
_cell_angle_alpha     113.115(2)
_cell_angle_beta     107.321(2)
_cell_angle_gamma     91.625(2)
_cell_volume     876.5(7)
_cell_formula_units_Z     1
_cell_measurement_reflns_used     9929
_cell_measurement_theta_min     2.2
_cell_measurement_theta_max     24.9
_cell_measurement_temperature     100(2)
_exptl_crystal_description     'conical'
_exptl_crystal_colour     'yellow'
_exptl_crystal_size_max     0.265
_exptl_crystal_size_mid     0.128
_exptl_crystal_size_min     0.107
_exptl_crystal_density_diffrn     1.375
_exptl_crystal_density_meas     ?
_exptl_crystal_density_method     'not measured'
_exptl_crystal_F_000     380
_exptl_absorpt_coefficient_mu     0.797
_exptl_absorpt_correction_type     multi-scan
_exptl_absorpt_process_details     '(SADABS; Bruker, 2007)'
_exptl_absorpt_correction_T_min     0.885
_exptl_absorpt_correction_T_max     0.918
_exptl_special_details
;
The intensity data was collected on a Bruker X8 Apex II 4 K Kappa CCD
diffractometer using an exposure time of 10 s/frame. A collection frame
width of 0.5\% covering up to \q = 24.9\% resulted in 97% completeness
accomplished.
;
_diffrn_ambient_temperature     100(2)
_diffrn_radiation_type     MoK\a
_diffrn_radiation_wavelength     0.71069
_diffrn_radiation_source     'fine-focus sealed tube'
_diffrn_radiation_monochromator     graphite
_diffrn_measurement_device_type     'Bruker X8 APEXII 4K KappaCCD'
_diffrn_measurement_method     '\f and \w scans'
_diffrn_detector_area_resol_mean     ?
_diffrn_reflns_number     12144
_diffrn_reflns_av_R_equivalents     0.0239
_diffrn_reflns_av_sigmaI/netI     0.0236
_diffrn_reflns_theta_min     2.22
_diffrn_reflns_theta_max     24.85
_diffrn_reflns_theta_full     24.85
_diffrn_measured_fraction_theta_max     0.966
_diffrn_measured_fraction_theta_full     0.966
_diffrn_reflns_limit_h_min     -10
_diffrn_reflns_limit_h_max     11
_diffrn_reflns_limit_k_min     -11
_diffrn_reflns_limit_k_max     11
_diffrn_reflns_limit_l_min     -11
_diffrn_reflns_limit_l_max     12
_diffrn_standards_number     0
_diffrn_standards_interval_count     0
_diffrn_standards_interval_time     0
_diffrn_standards_decay_%     0
_refine_special_details
;
 Refinement of F^2^ against ALL reflections.  The weighted R-factor wR and
 goodness of fit S are based on F^2^, conventional R-factors R are based
 on F, with F set to zero for negative F^2^. The threshold expression of
 F^2^ > 2sigma(F^2^) is used only for calculating R-factors(gt) etc. and is
 not relevant to the choice of reflections for refinement.  R-factors based
 on F^2^ are statistically about twice as large as those based on F, and R-
 factors based on ALL data will be even larger.
;
_reflns_number_total     2931
_reflns_number_gt     2891
_reflns_threshold_expression     I>2sigma(I)
_refine_ls_structure_factor_coef     Fsqd
_refine_ls_matrix_type     full
_refine_ls_R_factor_all     0.0209
_refine_ls_R_factor_gt     0.0205
_refine_ls_wR_factor_gt     0.0508
_refine_ls_wR_factor_ref     0.0511
_refine_ls_goodness_of_fit_ref     1.187
_refine_ls_restrained_S_all     1.185
_refine_ls_number_reflns     2931
_refine_ls_number_parameters     266
_refine_ls_number_restraints     12
_refine_ls_hydrogen_treatment     constr
_refine_ls_weighting_scheme     calc
_refine_ls_weighting_details
         'calc w=1/[\s^2^(Fo^2^)+(0.0125P)^2^+0.5911P] where P=(Fo^2^+2Fc^2^)/3'
_atom_sites_solution_hydrogens     geom
_atom_sites_solution_primary     direct
_atom_sites_solution_secondary     difmap
_refine_ls_shift/su_max     0.001
_refine_ls_shift/su_mean     0.000
_refine_diff_density_max     0.370
_refine_diff_density_min     -0.382
_refine_ls_extinction_method     none
_refine_ls_extinction_coef     ?
loop_
    _atom_type_symbol
    _atom_type_description
    _atom_type_scat_dispersion_real
    _atom_type_scat_dispersion_imag
    _atom_type_scat_source
    'C' 'C' 0.0033 0.0016
                         'International Tables Vol C Tables 4.2.6.8 and 6.1.1.4'
    'H' 'H' 0.0000 0.0000
                         'International Tables Vol C Tables 4.2.6.8 and 6.1.1.4'
    'P' 'P' 0.1023 0.0942
                         'International Tables Vol C Tables 4.2.6.8 and 6.1.1.4'
    'Cl' 'Cl' 0.1484 0.1585
                         'International Tables Vol C Tables 4.2.6.8 and 6.1.1.4'
    'Pd' 'Pd' -0.9988 1.0072
                         'International Tables Vol C Tables 4.2.6.8 and 6.1.1.4'
_computing_data_collection     'APEX2 (Bruker, 2007)'
_computing_cell_refinement     'SAINT-Plus (Bruker, 2007)'
_computing_data_reduction     'SAINT-Plus and XPREP (Bruker, 2007)'
_computing_structure_solution     'SHELXS97 (Sheldrick, 2008)'
_computing_structure_refinement     'SHELXL97 (Sheldrick, 2008)'
_computing_molecular_graphics     'DIAMOND (Brandenburg & Putz, 2005)'
_computing_publication_material     'WinGX (Farrugia, 1999)'
loop_
    _atom_site_type_symbol
    _atom_site_label
    _atom_site_fract_x
    _atom_site_fract_y
    _atom_site_fract_z
    _atom_site_U_iso_or_equiv
    _atom_site_adp_type
    _atom_site_calc_flag
    _atom_site_refinement_flags
    _atom_site_occupancy
    _atom_site_symmetry_multiplicity
    _atom_site_disorder_assembly
    _atom_site_disorder_group
    C C1 0.8288(11) -0.1156(10) 0.6237(7) 0.0215(7) Uani d PG 0.587(9) 1 A 1
    C C2 0.9177(12) -0.2245(12) 0.6081(9) 0.025(3) Uani d PG 0.587(9) 1 A 1
    H H2 0.9665 -0.2441 0.6874 0.030 Uiso calc PR 0.587(9) 1 A 1
    C C3 0.9336(9) -0.3042(9) 0.4741(10) 0.030(3) Uani d PG 0.587(9) 1 A 1
    H H3 0.9931 -0.3770 0.4637 0.036 Uiso calc PR 0.587(9) 1 A 1
    C C4 0.8606(8) -0.2749(8) 0.3556(8) 0.038(2) Uani d PG 0.587(9) 1 A 1
    H H4 0.8713 -0.3282 0.2660 0.045 Uiso calc PR 0.587(9) 1 A 1
    C C5 0.7718(9) -0.1660(9) 0.3712(7) 0.040(4) Uani d PG 0.587(9) 1 A 1
    H H5 0.7229 -0.1465 0.2920 0.048 Uiso calc PR 0.587(9) 1 A 1
    C C6 0.7558(7) -0.0864(7) 0.5053(8) 0.0294(15) Uani d PG 0.587(9) 1 A 1
    H H6 0.6964 -0.0135 0.5157 0.035 Uiso calc PR 0.587(9) 1 A 1
    C C1B 0.8337(16) -0.1023(17) 0.6235(11) 0.0215(7) Uani d PD 0.413(9) 1 A 2
    H H1B 0.9155 -0.0324 0.6342 0.026 Uiso calc PR 0.413(9) 1 A 2
    C C2B 0.892(2) -0.2484(19) 0.5907(14) 0.021(3) Uani d PD 0.413(9) 1 A 2
    H H2BA 0.8132 -0.3233 0.5748 0.025 Uiso calc PR 0.413(9) 1 A 2
    H H2BB 0.9771 -0.2397 0.6732 0.025 Uiso calc PR 0.413(9) 1 A 2
    C C3B 0.9388(17) -0.2926(17) 0.4549(15) 0.027(3) Uani d PD 0.413(9) 1 A 2
    H H3BA 1.0238 -0.2223 0.4747 0.033 Uiso calc PR 0.413(9) 1 A 2
    H H3BB 0.9705 -0.3873 0.4327 0.033 Uiso calc PR 0.413(9) 1 A 2
    C C4B 0.8129(12) -0.2994(11) 0.3271(10) 0.023(2) Uani d PD 0.413(9) 1 A 2
    H H4BA 0.7318 -0.3765 0.3012 0.027 Uiso calc PR 0.413(9) 1 A 2
    H H4BB 0.8477 -0.3228 0.2448 0.027 Uiso calc PR 0.413(9) 1 A 2
    C C5B 0.7549(14) -0.1569(12) 0.3589(11) 0.023(3) Uani d PD 0.413(9) 1 A 2
    H H5BA 0.6712 -0.1655 0.2751 0.028 Uiso calc PR 0.413(9) 1 A 2
    H H5BB 0.8337 -0.0811 0.3773 0.028 Uiso calc PR 0.413(9) 1 A 2
    C C6B 0.7032(10) -0.1141(10) 0.4917(11) 0.0224(18) Uani d PD 0.413(9) 1 A 2
    H H6BA 0.6677 -0.0212 0.5118 0.027 Uiso calc PR 0.413(9) 1 A 2
    H H6BB 0.6207 -0.1871 0.4718 0.027 Uiso calc PR 0.413(9) 1 A 2
    C C7 0.7420(2) 0.1499(2) 0.8114(2) 0.0247(4) Uani d D 1 1 A .
    H H7 0.6498 0.1300 0.7292 0.030 Uiso calc R 1 1 . .
    C C8 0.8584(3) 0.2478(2) 0.8001(2) 0.0335(5) Uani d D 1 1 . .
    H H8A 0.8772 0.1976 0.7093 0.040 Uiso calc R 1 1 . .
    H H8B 0.9522 0.2690 0.8792 0.040 Uiso calc R 1 1 . .
    C C9 0.8040(3) 0.3903(2) 0.8064(2) 0.0355(5) Uani d D 1 1 . .
    H H9A 0.8816 0.4529 0.8034 0.043 Uiso calc R 1 1 . .
    H H9B 0.7152 0.3697 0.7224 0.043 Uiso calc R 1 1 . .
    C C10 0.7666(3) 0.4687(2) 0.9438(2) 0.0353(5) Uani d D 1 1 . .
    H H10A 0.8579 0.4988 1.0275 0.042 Uiso calc R 1 1 . .
    H H10B 0.7267 0.5558 0.9424 0.042 Uiso calc R 1 1 . .
    C C11 0.6531(3) 0.3725(2) 0.9585(3) 0.0365(5) Uani d D 1 1 . .
    H H11A 0.5577 0.3531 0.8818 0.044 Uiso calc R 1 1 . .
    H H11B 0.6378 0.4236 1.0508 0.044 Uiso calc R 1 1 . .
    C C12 0.7038(2) 0.2278(2) 0.9498(2) 0.0288(4) Uani d D 1 1 . .
    H H12A 0.6242 0.1658 0.9509 0.035 Uiso calc R 1 1 . .
    H H12B 0.7916 0.2459 1.0339 0.035 Uiso calc R 1 1 . .
    C C13 0.6240(7) -0.1337(11) 0.7724(14) 0.017(2) Uani d P 0.587(9) 1 A 1
    H H13 0.6085 -0.0958 0.8667 0.020 Uiso calc PR 0.587(9) 1 A 1
    C C14 0.4830(6) -0.1221(6) 0.6629(6) 0.0260(12) Uani d P 0.587(9) 1 A 1
    H H14A 0.4726 -0.0202 0.6898 0.031 Uiso calc PR 0.587(9) 1 A 1
    H H14B 0.4928 -0.1611 0.5672 0.031 Uiso calc PR 0.587(9) 1 A 1
    C C15 0.3432(8) -0.2058(7) 0.6579(13) 0.038(2) Uani d P 0.587(9) 1 A 1
    H H15A 0.3289 -0.1617 0.7515 0.046 Uiso calc PR 0.587(9) 1 A 1
    H H15B 0.2557 -0.1994 0.5855 0.046 Uiso calc PR 0.587(9) 1 A 1
    C C16 0.3565(8) -0.3654(7) 0.6210(8) 0.0311(14) Uani d P 0.587(9) 1 A 1
    H H16A 0.2694 -0.4143 0.6255 0.037 Uiso calc PR 0.587(9) 1 A 1
    H H16B 0.3591 -0.4128 0.5228 0.037 Uiso calc PR 0.587(9) 1 A 1
    C C17 0.4985(10) -0.3777(10) 0.7268(16) 0.029(2) Uani d P 0.587(9) 1 A 1
    H H17A 0.5083 -0.4798 0.6985 0.035 Uiso calc PR 0.587(9) 1 A 1
    H H17B 0.4903 -0.3397 0.8232 0.035 Uiso calc PR 0.587(9) 1 A 1
    C C18 0.6381(8) -0.2948(9) 0.7318(17) 0.023(3) Uani d P 0.587(9) 1 A 1
    H H18A 0.6513 -0.3373 0.6377 0.028 Uiso calc PR 0.587(9) 1 A 1
    H H18B 0.7258 -0.3027 0.8029 0.028 Uiso calc PR 0.587(9) 1 A 1
    C C13B 0.6193(7) -0.1534(11) 0.7533(16) 0.027(5) Uani d PG 0.413(9) 1 A 2
    C C14B 0.4787(8) -0.1111(7) 0.7229(11) 0.0331(19) Uani d PG 0.413(9) 1 A 2
    H H14C 0.4707 -0.0176 0.7283 0.040 Uiso calc PR 0.413(9) 1 A 2
    C C15B 0.3501(7) -0.2087(9) 0.6846(13) 0.045(5) Uani d PG 0.413(9) 1 A 2
    H H15C 0.2560 -0.1804 0.6642 0.054 Uiso calc PR 0.413(9) 1 A 2
    C C16B 0.3620(11) -0.3485(8) 0.6766(10) 0.033(2) Uani d PG 0.413(9) 1 A 2
    H H16C 0.2760 -0.4137 0.6509 0.040 Uiso calc PR 0.413(9) 1 A 2
    C C17B 0.5026(14) -0.3907(9) 0.7070(17) 0.035(5) Uani d PG 0.413(9) 1 A 2
    H H17C 0.5106 -0.4843 0.7016 0.042 Uiso calc PR 0.413(9) 1 A 2
    C C18B 0.6312(10) -0.2932(14) 0.745(2) 0.032(6) Uani d PG 0.413(9) 1 A 2
    H H18C 0.7253 -0.3215 0.7657 0.038 Uiso calc PR 0.413(9) 1 A 2
    P P1 0.79648(5) -0.02795(5) 0.79688(5) 0.01688(11) Uani d . 1 1 . .
    Cl Cl1 1.15978(5) 0.06458(5) 0.89925(5) 0.02496(11) Uani d . 1 1 . .
    Pd Pd1 1.0000 0.0000 1.0000 0.01502(8) Uani d S 1 2 . .
loop_
    _atom_site_aniso_label
    _atom_site_aniso_U_11
    _atom_site_aniso_U_22
    _atom_site_aniso_U_33
    _atom_site_aniso_U_12
    _atom_site_aniso_U_13
    _atom_site_aniso_U_23
    C1 0.0227(11) 0.0238(17) 0.0172(9) 0.0024(11) 0.0065(8) 0.0079(9)
    C2 0.022(4) 0.026(4) 0.022(3) -0.002(3) 0.004(3) 0.006(3)
    C3 0.024(3) 0.030(3) 0.027(4) 0.001(2) 0.006(3) 0.005(3)
    C4 0.032(5) 0.046(4) 0.025(4) -0.004(3) 0.017(3) 0.001(3)
    C5 0.040(5) 0.059(7) 0.024(4) 0.000(4) 0.009(3) 0.022(4)
    C6 0.030(4) 0.033(3) 0.029(3) 0.005(3) 0.012(3) 0.015(2)
    C1B 0.0227(11) 0.0238(17) 0.0172(9) 0.0024(11) 0.0065(8) 0.0079(9)
    C2B 0.022(5) 0.020(5) 0.016(4) 0.005(5) 0.004(3) 0.006(3)
    C3B 0.036(6) 0.034(5) 0.018(5) 0.015(4) 0.016(4) 0.012(4)
    C4B 0.027(5) 0.026(4) 0.015(3) 0.001(4) 0.007(4) 0.009(3)
    C5B 0.033(5) 0.023(5) 0.012(4) 0.008(4) 0.007(3) 0.006(4)
    C6B 0.023(5) 0.026(4) 0.016(3) 0.003(3) 0.002(4) 0.010(3)
    C7 0.0291(10) 0.0221(9) 0.0232(9) 0.0069(8) 0.0079(8) 0.0102(8)
    C8 0.0487(13) 0.0264(10) 0.0347(11) 0.0097(9) 0.0222(10) 0.0158(9)
    C9 0.0496(14) 0.0271(10) 0.0358(12) 0.0089(9) 0.0148(10) 0.0187(9)
    C10 0.0481(14) 0.0232(10) 0.0356(11) 0.0112(9) 0.0138(10) 0.0130(9)
    C11 0.0446(13) 0.0268(10) 0.0399(12) 0.0117(9) 0.0209(11) 0.0106(9)
    C12 0.0359(11) 0.0230(9) 0.0298(10) 0.0055(8) 0.0158(9) 0.0098(8)
    C13 0.023(4) 0.013(2) 0.013(3) 0.0053(19) 0.002(2) 0.007(2)
    C14 0.024(2) 0.029(2) 0.028(3) 0.0036(15) 0.007(2) 0.017(2)
    C15 0.033(4) 0.026(4) 0.054(3) 0.008(3) 0.009(3) 0.019(3)
    C16 0.027(2) 0.031(2) 0.034(4) -0.0029(17) 0.008(3) 0.016(2)
    C17 0.025(5) 0.025(4) 0.043(4) 0.003(3) 0.013(3) 0.019(3)
    C18 0.019(4) 0.020(5) 0.031(4) -0.004(3) 0.008(3) 0.011(3)
    C13B 0.020(5) 0.033(8) 0.021(6) -0.005(4) 0.010(4) 0.004(4)
    C14B 0.034(3) 0.026(3) 0.044(5) 0.007(2) 0.018(4) 0.015(4)
    C15B 0.011(5) 0.063(9) 0.065(8) 0.003(4) 0.011(4) 0.034(5)
    C16B 0.036(4) 0.036(4) 0.029(5) -0.003(3) 0.014(4) 0.012(4)
    C17B 0.043(9) 0.023(6) 0.039(7) 0.001(5) 0.015(5) 0.011(4)
    C18B 0.041(9) 0.031(8) 0.034(7) 0.020(6) 0.017(6) 0.020(6)
    P1 0.0191(2) 0.0180(2) 0.0148(2) 0.00359(17) 0.00545(18) 0.00827(17)
    Cl1 0.0231(2) 0.0357(2) 0.0193(2) 0.00003(18) 0.00788(18) 0.01451(19)
    Pd1 0.01700(11) 0.01711(11) 0.01244(10) 0.00288(7) 0.00508(7) 0.00760(7)
_geom_special_details
;
 All esds (except the esd in the dihedral angle between two l.s. planes)
 are estimated using the full covariance matrix.  The cell esds are taken
 into account individually in the estimation of esds in distances, angles
 and torsion angles; correlations between esds in cell parameters are only
 used when they are defined by crystal symmetry.  An approximate (isotropic)
 treatment of cell esds is used for estimating esds involving l.s. planes.
;
loop_
    _geom_bond_atom_site_label_1
    _geom_bond_atom_site_label_2
    _geom_bond_site_symmetry_2
    _geom_bond_distance
    _geom_bond_publ_flag
    C1 C2 . 1.3900 ?
    C1 C6 . 1.3900 ?
    C1 P1 . 1.825(7) ?
    C2 C3 . 1.3900 ?
    C2 H2 . 0.9300 ?
    C3 C4 . 1.3900 ?
    C3 H3 . 0.9300 ?
    C4 C5 . 1.3900 ?
    C4 H4 . 0.9300 ?
    C5 C6 . 1.3900 ?
    C5 H5 . 0.9300 ?
    C6 H6 . 0.9300 ?
    C1B C6B . 1.524(10) ?
    C1B C2B . 1.534(9) ?
    C1B P1 . 1.843(10) ?
    C1B H1B . 0.9800 ?
    C2B C3B . 1.538(11) ?
    C2B H2BA . 0.9700 ?
    C2B H2BB . 0.9700 ?
    C3B C4B . 1.491(12) ?
    C3B H3BA . 0.9700 ?
    C3B H3BB . 0.9700 ?
    C4B C5B . 1.503(10) ?
    C4B H4BA . 0.9700 ?
    C4B H4BB . 0.9700 ?
    C5B C6B . 1.536(9) ?
    C5B H5BA . 0.9700 ?
    C5B H5BB . 0.9700 ?
    C6B H6BA . 0.9700 ?
    C6B H6BB . 0.9700 ?
    C7 C8 . 1.520(3) ?
    C7 C12 . 1.528(3) ?
    C7 P1 . 1.8421(19) ?
    C7 H7 . 0.9800 ?
    C8 C9 . 1.524(3) ?
    C8 H8A . 0.9700 ?
    C8 H8B . 0.9700 ?
    C9 C10 . 1.516(3) ?
    C9 H9A . 0.9700 ?
    C9 H9B . 0.9700 ?
    C10 C11 . 1.507(3) ?
    C10 H10A . 0.9700 ?
    C10 H10B . 0.9700 ?
    C11 C12 . 1.527(3) ?
    C11 H11A . 0.9700 ?
    C11 H11B . 0.9700 ?
    C12 H12A . 0.9700 ?
    C12 H12B . 0.9700 ?
    C13 C14 . 1.528(8) ?
    C13 C18 . 1.531(9) ?
    C13 P1 . 1.813(7) ?
    C13 H13 . 0.9800 ?
    C14 C15 . 1.523(8) ?
    C14 H14A . 0.9700 ?
    C14 H14B . 0.9700 ?
    C15 C16 . 1.519(7) ?
    C15 H15A . 0.9700 ?
    C15 H15B . 0.9700 ?
    C16 C17 . 1.516(10) ?
    C16 H16A . 0.9700 ?
    C16 H16B . 0.9700 ?
    C17 C18 . 1.517(8) ?
    C17 H17A . 0.9700 ?
    C17 H17B . 0.9700 ?
    C18 H18A . 0.9700 ?
    C18 H18B . 0.9700 ?
    C13B C14B . 1.3900 ?
    C13B C18B . 1.3900 ?
    C13B P1 . 1.891(7) ?
    C14B C15B . 1.3900 ?
    C14B H14C . 0.9300 ?
    C15B C16B . 1.3900 ?
    C15B H15C . 0.9300 ?
    C16B C17B . 1.3900 ?
    C16B H16C . 0.9300 ?
    C17B C18B . 1.3900 ?
    C17B H17C . 0.9300 ?
    C18B H18C . 0.9300 ?
    P1 Pd1 . 2.3343(5) ?
    Cl1 Pd1 . 2.3017(4) ?
    Pd1 Cl1 2_757 2.3017(4) ?
    Pd1 P1 2_757 2.3343(5) ?
loop_
    _geom_angle_atom_site_label_1
    _geom_angle_atom_site_label_2
    _geom_angle_atom_site_label_3
    _geom_angle_site_symmetry_1
    _geom_angle_site_symmetry_3
    _geom_angle
    _geom_angle_publ_flag
    C2 C1 C6 . . 120.0 ?
    C2 C1 P1 . . 117.9(5) ?
    C6 C1 P1 . . 121.8(5) ?
    C1 C2 C3 . . 120.0 ?
    C1 C2 H2 . . 120.0 ?
    C3 C2 H2 . . 120.0 ?
    C4 C3 C2 . . 120.0 ?
    C4 C3 H3 . . 120.0 ?
    C2 C3 H3 . . 120.0 ?
    C3 C4 C5 . . 120.0 ?
    C3 C4 H4 . . 120.0 ?
    C5 C4 H4 . . 120.0 ?
    C6 C5 C4 . . 120.0 ?
    C6 C5 H5 . . 120.0 ?
    C4 C5 H5 . . 120.0 ?
    C5 C6 C1 . . 120.0 ?
    C5 C6 H6 . . 120.0 ?
    C1 C6 H6 . . 120.0 ?
    C6B C1B C2B . . 109.7(7) ?
    C6B C1B P1 . . 114.9(8) ?
    C2B C1B P1 . . 113.6(8) ?
    C6B C1B H1B . . 106.0 ?
    C2B C1B H1B . . 106.0 ?
    P1 C1B H1B . . 106.0 ?
    C1B C2B C3B . . 110.2(6) ?
    C1B C2B H2BA . . 109.6 ?
    C3B C2B H2BA . . 109.6 ?
    C1B C2B H2BB . . 109.6 ?
    C3B C2B H2BB . . 109.6 ?
    H2BA C2B H2BB . . 108.1 ?
    C4B C3B C2B . . 111.5(7) ?
    C4B C3B H3BA . . 109.3 ?
    C2B C3B H3BA . . 109.3 ?
    C4B C3B H3BB . . 109.3 ?
    C2B C3B H3BB . . 109.3 ?
    H3BA C3B H3BB . . 108.0 ?
    C3B C4B C5B . . 111.3(8) ?
    C3B C4B H4BA . . 109.4 ?
    C5B C4B H4BA . . 109.4 ?
    C3B C4B H4BB . . 109.4 ?
    C5B C4B H4BB . . 109.4 ?
    H4BA C4B H4BB . . 108.0 ?
    C4B C5B C6B . . 110.8(7) ?
    C4B C5B H5BA . . 109.5 ?
    C6B C5B H5BA . . 109.5 ?
    C4B C5B H5BB . . 109.5 ?
    C6B C5B H5BB . . 109.5 ?
    H5BA C5B H5BB . . 108.1 ?
    C1B C6B C5B . . 109.8(8) ?
    C1B C6B H6BA . . 109.7 ?
    C5B C6B H6BA . . 109.7 ?
    C1B C6B H6BB . . 109.7 ?
    C5B C6B H6BB . . 109.7 ?
    H6BA C6B H6BB . . 108.2 ?
    C8 C7 C12 . . 111.13(16) ?
    C8 C7 P1 . . 113.28(14) ?
    C12 C7 P1 . . 111.08(13) ?
    C8 C7 H7 . . 107.0 ?
    C12 C7 H7 . . 107.0 ?
    P1 C7 H7 . . 107.0 ?
    C7 C8 C9 . . 110.74(18) ?
    C7 C8 H8A . . 109.5 ?
    C9 C8 H8A . . 109.5 ?
    C7 C8 H8B . . 109.5 ?
    C9 C8 H8B . . 109.5 ?
    H8A C8 H8B . . 108.1 ?
    C10 C9 C8 . . 111.03(17) ?
    C10 C9 H9A . . 109.4 ?
    C8 C9 H9A . . 109.4 ?
    C10 C9 H9B . . 109.4 ?
    C8 C9 H9B . . 109.4 ?
    H9A C9 H9B . . 108.0 ?
    C11 C10 C9 . . 111.58(18) ?
    C11 C10 H10A . . 109.3 ?
    C9 C10 H10A . . 109.3 ?
    C11 C10 H10B . . 109.3 ?
    C9 C10 H10B . . 109.3 ?
    H10A C10 H10B . . 108.0 ?
    C10 C11 C12 . . 112.03(18) ?
    C10 C11 H11A . . 109.2 ?
    C12 C11 H11A . . 109.2 ?
    C10 C11 H11B . . 109.2 ?
    C12 C11 H11B . . 109.2 ?
    H11A C11 H11B . . 107.9 ?
    C11 C12 C7 . . 110.85(17) ?
    C11 C12 H12A . . 109.5 ?
    C7 C12 H12A . . 109.5 ?
    C11 C12 H12B . . 109.5 ?
    C7 C12 H12B . . 109.5 ?
    H12A C12 H12B . . 108.1 ?
    C14 C13 C18 . . 109.4(6) ?
    C14 C13 P1 . . 114.9(5) ?
    C18 C13 P1 . . 111.5(5) ?
    C14 C13 H13 . . 106.9 ?
    C18 C13 H13 . . 106.9 ?
    P1 C13 H13 . . 106.9 ?
    C15 C14 C13 . . 110.9(6) ?
    C15 C14 H14A . . 109.5 ?
    C13 C14 H14A . . 109.5 ?
    C15 C14 H14B . . 109.5 ?
    C13 C14 H14B . . 109.5 ?
    H14A C14 H14B . . 108.0 ?
    C16 C15 C14 . . 111.4(5) ?
    C16 C15 H15A . . 109.4 ?
    C14 C15 H15A . . 109.4 ?
    C16 C15 H15B . . 109.4 ?
    C14 C15 H15B . . 109.4 ?
    H15A C15 H15B . . 108.0 ?
    C17 C16 C15 . . 110.2(6) ?
    C17 C16 H16A . . 109.6 ?
    C15 C16 H16A . . 109.6 ?
    C17 C16 H16B . . 109.6 ?
    C15 C16 H16B . . 109.6 ?
    H16A C16 H16B . . 108.1 ?
    C16 C17 C18 . . 112.1(6) ?
    C16 C17 H17A . . 109.2 ?
    C18 C17 H17A . . 109.2 ?
    C16 C17 H17B . . 109.2 ?
    C18 C17 H17B . . 109.2 ?
    H17A C17 H17B . . 107.9 ?
    C17 C18 C13 . . 110.4(6) ?
    C17 C18 H18A . . 109.6 ?
    C13 C18 H18A . . 109.6 ?
    C17 C18 H18B . . 109.6 ?
    C13 C18 H18B . . 109.6 ?
    H18A C18 H18B . . 108.1 ?
    C14B C13B C18B . . 120.0 ?
    C14B C13B P1 . . 121.5(5) ?
    C18B C13B P1 . . 118.4(5) ?
    C15B C14B C13B . . 120.0 ?
    C15B C14B H14C . . 120.0 ?
    C13B C14B H14C . . 120.0 ?
    C16B C15B C14B . . 120.0 ?
    C16B C15B H15C . . 120.0 ?
    C14B C15B H15C . . 120.0 ?
    C15B C16B C17B . . 120.0 ?
    C15B C16B H16C . . 120.0 ?
    C17B C16B H16C . . 120.0 ?
    C18B C17B C16B . . 120.0 ?
    C18B C17B H17C . . 120.0 ?
    C16B C17B H17C . . 120.0 ?
    C17B C18B C13B . . 120.0 ?
    C17B C18B H18C . . 120.0 ?
    C13B C18B H18C . . 120.0 ?
    C13 P1 C1 . . 104.6(6) ?
    C13 P1 C7 . . 103.3(3) ?
    C1 P1 C7 . . 107.4(3) ?
    C13 P1 C1B . . 108.0(6) ?
    C7 P1 C1B . . 103.5(5) ?
    C1 P1 C13B . . 98.7(5) ?
    C7 P1 C13B . . 106.9(3) ?
    C1B P1 C13B . . 102.1(7) ?
    C13 P1 Pd1 . . 115.0(3) ?
    C1 P1 Pd1 . . 114.7(3) ?
    C7 P1 Pd1 . . 110.95(6) ?
    C1B P1 Pd1 . . 114.8(4) ?
    C13B P1 Pd1 . . 117.3(4) ?
    Cl1 Pd1 Cl1 . 2_757 180.0 ?
    Cl1 Pd1 P1 . . 89.296(16) ?
    Cl1 Pd1 P1 2_757 . 90.704(16) ?
    Cl1 Pd1 P1 . 2_757 90.704(16) ?
    Cl1 Pd1 P1 2_757 2_757 89.296(16) ?
    P1 Pd1 P1 . 2_757 180.0 ?
loop_
    _geom_hbond_atom_site_label_D
    _geom_hbond_atom_site_label_H
    _geom_hbond_atom_site_label_A
    _geom_hbond_site_symmetry_A
    _geom_hbond_distance_DH
    _geom_hbond_distance_HA
    _geom_hbond_distance_DA
    _geom_hbond_angle_DHA
    C8 H8B Cl1 . 0.97 2.91 3.559(2) 125.3
    C5 H5 Cl1 2_756 0.93 2.94 3.619(7) 131.1
    C13 H13 Cl1 2_757 0.98 2.68 3.254(11) 117.8
    C18 H18B Cl1 2_757 0.97 2.97 3.542(13) 119.1
    C15 H15A Cl1 1_455 0.97 3.02 3.800(8) 138.5
_iucr_refine_instructions_details
;
TITL
CELL  0.71069   9.4390  10.0950  10.6230  113.115  107.321   91.625
ZERR     2.00   0.0004   0.0004   0.0005    0.002    0.002    0.002
LATT   1
SFAC  C    H    P    CL   PD
UNIT  36   54   2    2    1
MERG   2
EQIV $1 -x+2, -y, -z+1
EQIV $2 -x+2, -y, -z+2
EQIV $3 x-1, +y, +z
HTAB  C8 CL1
HTAB C5 CL1_$1
HTAB  C13 CL1_$2
HTAB  C18 CL1_$2
HTAB  C15 CL1_$3
EADP C1 C1B
FMAP   2
PLAN    5
ACTA
BOND   $H
L.S.   4
WGHT    0.012500    0.591100
FVAR       0.24383   0.58720
PART    1
AFIX  66
C1    1    0.828798   -0.115589    0.623728    21.00000    0.02271    0.02382 =
         0.01717    0.00792    0.00654    0.00239
C2    1    0.917683   -0.224493    0.608148    21.00000    0.02173    0.02600 =
         0.02160    0.00628    0.00377   -0.00231
AFIX  43
H2    2    0.966499   -0.244054    0.687407    21.00000   -1.20000
AFIX  65
C3    1    0.933606   -0.304163    0.474108    21.00000    0.02399    0.03020 =
         0.02675    0.00458    0.00628    0.00081
AFIX  43
H3    2    0.993076   -0.377028    0.463685    21.00000   -1.20000
AFIX  65
C4    1    0.860645   -0.274929    0.355646    21.00000    0.03184    0.04619 =
         0.02536    0.00103    0.01663   -0.00424
AFIX  43
H4    2    0.871299   -0.328233    0.265964    21.00000   -1.20000
AFIX  65
C5    1    0.771760   -0.166024    0.371223    21.00000    0.04006    0.05915 =
         0.02404    0.02203    0.00896   -0.00049
AFIX  43
H5    2    0.722944   -0.146465    0.291963    21.00000   -1.20000
AFIX  65
C6    1    0.755836   -0.086353    0.505263    21.00000    0.03017    0.03263 =
         0.02868    0.01457    0.01200    0.00482
AFIX  43
H6    2    0.696365   -0.013489    0.515685    21.00000   -1.20000
AFIX   0
PART    2
C1B   1    0.833703   -0.102270    0.623457   -21.00000    0.02271    0.02382 =
         0.01717    0.00792    0.00654    0.00239
AFIX  13
H1B   2    0.915484   -0.032365    0.634191   -21.00000   -1.20000
AFIX   0
C2B   1    0.891649   -0.248377    0.590727   -21.00000    0.02244    0.02000 =
         0.01621    0.00621    0.00381    0.00462
AFIX  23
H2BA  2    0.813249   -0.323257    0.574793   -21.00000   -1.20000
H2BB  2    0.977114   -0.239676    0.673210   -21.00000   -1.20000
AFIX   0
C3B   1    0.938849   -0.292569    0.454945   -21.00000    0.03630    0.03438 =
         0.01775    0.01217    0.01638    0.01538
AFIX  23
H3BA  2    1.023776   -0.222269    0.474701   -21.00000   -1.20000
H3BB  2    0.970541   -0.387311    0.432665   -21.00000   -1.20000
AFIX   0
C4B   1    0.812934   -0.299418    0.327068   -21.00000    0.02741    0.02649 =
         0.01535    0.00948    0.00733    0.00131
AFIX  23
H4BA  2    0.731797   -0.376507    0.301247   -21.00000   -1.20000
H4BB  2    0.847740   -0.322840    0.244791   -21.00000   -1.20000
AFIX   0
C5B   1    0.754928   -0.156867    0.358928   -21.00000    0.03330    0.02297 =
         0.01221    0.00639    0.00728    0.00758
AFIX  23
H5BA  2    0.671189   -0.165471    0.275149   -21.00000   -1.20000
H5BB  2    0.833721   -0.081078    0.377261   -21.00000   -1.20000
AFIX   0
C6B   1    0.703213   -0.114070    0.491742   -21.00000    0.02330    0.02597 =
         0.01559    0.00960    0.00238    0.00261
AFIX  23
H6BA  2    0.667705   -0.021161    0.511775   -21.00000   -1.20000
H6BB  2    0.620706   -0.187068    0.471774   -21.00000   -1.20000
AFIX   0
PART    0
SAME C1B > C6B
C7    1    0.742035    0.149894    0.811406    11.00000    0.02912    0.02205 =
         0.02316    0.01022    0.00789    0.00688
AFIX  13
H7    2    0.649816    0.130003    0.729200    11.00000   -1.20000
AFIX   0
C8    1    0.858425    0.247822    0.800077    11.00000    0.04866    0.02643 =
         0.03471    0.01583    0.02220    0.00971
AFIX  23
H8A   2    0.877211    0.197576    0.709336    11.00000   -1.20000
H8B   2    0.952218    0.268980    0.879181    11.00000   -1.20000
AFIX   0
C9    1    0.803976    0.390303    0.806410    11.00000    0.04959    0.02709 =
         0.03578    0.01875    0.01477    0.00887
AFIX  23
H9A   2    0.881572    0.452928    0.803381    11.00000   -1.20000
H9B   2    0.715250    0.369686    0.722357    11.00000   -1.20000
AFIX   0
C10   1    0.766602    0.468711    0.943834    11.00000    0.04806    0.02317 =
         0.03556    0.01299    0.01381    0.01116
AFIX  23
H10A  2    0.857851    0.498849    1.027460    11.00000   -1.20000
H10B  2    0.726706    0.555790    0.942358    11.00000   -1.20000
AFIX   0
C11   1    0.653134    0.372530    0.958451    11.00000    0.04461    0.02680 =
         0.03985    0.01055    0.02087    0.01170
AFIX  23
H11A  2    0.557715    0.353121    0.881773    11.00000   -1.20000
H11B  2    0.637799    0.423557    1.050811    11.00000   -1.20000
AFIX   0
C12   1    0.703801    0.227846    0.949808    11.00000    0.03591    0.02303 =
         0.02976    0.00977    0.01584    0.00555
AFIX  23
H12A  2    0.624227    0.165822    0.950934    11.00000   -1.20000
H12B  2    0.791574    0.245942    1.033945    11.00000   -1.20000
AFIX   0
PART    1
C13   1    0.624046   -0.133688    0.772417    21.00000    0.02309    0.01261 =
         0.01328    0.00718    0.00247    0.00532
AFIX  13
H13   2    0.608484   -0.095788    0.866667    21.00000   -1.20000
AFIX   0
C14   1    0.482976   -0.122091    0.662895    21.00000    0.02438    0.02891 =
         0.02817    0.01682    0.00717    0.00361
AFIX  23
H14A  2    0.472582   -0.020199    0.689818    21.00000   -1.20000
H14B  2    0.492840   -0.161077    0.567220    21.00000   -1.20000
AFIX   0
C15   1    0.343174   -0.205830    0.657886    21.00000    0.03277    0.02620 =
         0.05389    0.01943    0.00926    0.00786
AFIX  23
H15A  2    0.328879   -0.161657    0.751487    21.00000   -1.20000
H15B  2    0.255706   -0.199416    0.585526    21.00000   -1.20000
AFIX   0
C16   1    0.356510   -0.365369    0.620984    21.00000    0.02714    0.03135 =
         0.03439    0.01552    0.00804   -0.00294
AFIX  23
H16A  2    0.269444   -0.414345    0.625472    21.00000   -1.20000
H16B  2    0.359114   -0.412791    0.522835    21.00000   -1.20000
AFIX   0
C17   1    0.498460   -0.377686    0.726830    21.00000    0.02506    0.02460 =
         0.04339    0.01850    0.01283    0.00278
AFIX  23
H17A  2    0.508278   -0.479834    0.698516    21.00000   -1.20000
H17B  2    0.490283   -0.339720    0.823166    21.00000   -1.20000
AFIX   0
C18   1    0.638072   -0.294800    0.731843    21.00000    0.01887    0.02022 =
         0.03065    0.01101    0.00812   -0.00406
AFIX  23
H18A  2    0.651277   -0.337345    0.637661    21.00000   -1.20000
H18B  2    0.725831   -0.302704    0.802888    21.00000   -1.20000
PART    2
AFIX  66
C13B  1    0.619286   -0.153407    0.753338   -21.00000    0.02044    0.03340 =
         0.02079    0.00370    0.01043   -0.00539
C14B  1    0.478709   -0.111147    0.722942   -21.00000    0.03373    0.02644 =
         0.04350    0.01517    0.01800    0.00710
AFIX  43
H14C  2    0.470719   -0.017618    0.728283   -21.00000   -1.20000
AFIX  65
C15B  1    0.350075   -0.208676    0.684562   -21.00000    0.01122    0.06333 =
         0.06537    0.03375    0.01132    0.00252
AFIX  43
H15C  2    0.256020   -0.180400    0.664225   -21.00000   -1.20000
AFIX  65
C16B  1    0.362016   -0.348467    0.676579   -21.00000    0.03569    0.03567 =
         0.02876    0.01211    0.01397   -0.00298
AFIX  43
H16C  2    0.275950   -0.413720    0.650900   -21.00000   -1.20000
AFIX  65
C17B  1    0.502592   -0.390729    0.706975   -21.00000    0.04261    0.02270 =
         0.03856    0.01092    0.01480    0.00129
AFIX  43
H17C  2    0.510580   -0.484258    0.701633   -21.00000   -1.20000
AFIX  65
C18B  1    0.631228   -0.293201    0.745355   -21.00000    0.04082    0.03105 =
         0.03362    0.01970    0.01664    0.02020
AFIX  43
H18C  2    0.725282   -0.321477    0.765692   -21.00000   -1.20000
AFIX   0
PART    0
P1    3    0.796477   -0.027952    0.796885    11.00000    0.01909    0.01800 =
         0.01478    0.00827    0.00545    0.00359
CL1   4    1.159777    0.064575    0.899251    11.00000    0.02311    0.03565 =
         0.01930    0.01451    0.00788    0.00003
PD1   5    1.000000    0.000000    1.000000    10.50000    0.01700    0.01711 =
         0.01244    0.00760    0.00508    0.00288
HKLF    4
REM
REM R1 =  0.0205 for   2891 Fo > 4sig(Fo)  and  0.0209 for all   2931 data
REM    266 parameters refined using     12 restraints
END
WGHT      0.0125      0.5911
REM Highest difference peak  0.370,  deepest hole -0.382,  1-sigma level  0.051
Q1    1   0.8894 -0.0240  0.8664  11.00000  0.05    0.37
Q2    1   0.7060 -0.0851  0.7795  11.00000  0.05    0.32
Q3    1   0.9962  0.0971  1.0798  11.00000  0.05    0.32
Q4    1   0.7666  0.0642  0.8049  11.00000  0.05    0.28
Q5    1   0.7523 -0.1338  0.5528  11.00000  0.05    0.25
;
data_global
_journal_date_recd_electronic     2012-02-21
_journal_date_accepted     2012-03-07
_journal_name_full     'Acta Crystallographica, Section E'
_journal_year     2012
_journal_volume     68
_journal_issue      4
_journal_page_first     m404
_journal_page_last     m404
_journal_paper_category     QM
_journal_paper_doi     10.1107/S1600536812010100
_journal_coeditor_code     ZL2455
_publ_contact_author_name     'Meijboom, Reinout'
_publ_contact_author_address
;
Research Centre for Synthesis and Catalysis
Department of Chemistry,
University of Johannesburg,
PO Box 524 Auckland Park,
Johannesburg 2006
South Africa
;
_publ_contact_author_email     rmeijboom@uj.ac.za
_publ_contact_author_fax     '+27 (011) 5592367'
_publ_contact_author_phone     '+27 (011) 5592819'
_publ_section_title
;
<i>trans</i>-Dichloridobis[dicyclohexyl(phenyl)phosphane-\
\k<i>P</i>]palladium(II)
;
loop_
    _publ_author_name
    _publ_author_address
    'Burgoyne, Andrew R.'
;
Research Centre for Synthesis and Catalysis
Department of Chemistry,
University of Johannesburg,
PO Box 524 Auckland Park,
Johannesburg 2006
South Africa
;
    'Meijboom, Reinout'
;
Research Centre for Synthesis and Catalysis
Department of Chemistry,
University of Johannesburg,
PO Box 524 Auckland Park,
Johannesburg 2006
South Africa
;
    'Ogutu, Hezron'
;
Research Centre for Synthesis and Catalysis
Department of Chemistry,
University of Johannesburg,
PO Box 524 Auckland Park,
Johannesburg 2006
South Africa
;
