# Supplementary material for: trans-Dichloridobis[dicyclo­hex­yl(phen­yl)phosphane-κP]palladium(II)
Source: Acta Crystallogr Sect E Struct Rep Online. 2012 Mar 10;68(Pt 4):m404. doi: 10.1107/S1600536812010100 (PMC3343813; doi:10.1107/S1600536812010100)
Supplement: Supplementary file 2 [file e-68-0m404-Isup2.hkl]

#
# h,k,l, Fc-squared, Fo-squared, sigma(Fo-squared) and status flag
#
data_I
_shelx_title ' '
_shelx_refln_list_code          4
_shelx_F_calc_maximum      125.19
_exptl_crystal_F_000       380.00
_reflns_d_resolution_high  0.8455
 
loop_
 _symmetry_equiv_pos_as_xyz
 'x, y, z'
 '-x, -y, -z'
 
_cell_length_a     9.4390
_cell_length_b    10.0950
_cell_length_c    10.6230
_cell_angle_alpha 113.115
_cell_angle_beta  107.321
_cell_angle_gamma  91.625
 
_shelx_F_squared_multiplier     1.000
 
loop_
 _refln_index_h
 _refln_index_k
 _refln_index_l
 _refln_F_squared_calc
 _refln_F_squared_meas
 _refln_F_squared_sigma
 _refln_observed_status
   1   0   0     2215.81     2008.92     73.00 o
   2   0   0     1519.62     1589.44     67.11 o
   3   0   0       13.60       18.17      2.35 o
   4   0   0      461.37      405.85     15.31 o
   5   0   0     1750.55     1724.68     45.94 o
   6   0   0     2632.09     2558.30     37.20 o
   7   0   0       12.48       17.14      1.64 o
   8   0   0      392.34      415.00      7.21 o
   9   0   0       41.32       46.71      2.10 o
  10   0   0      103.88       98.43      2.78 o
 -10   1   0      110.92      109.66      3.87 o
  -9   1   0       36.67       40.82      2.19 o
  -8   1   0      243.42      263.01      5.07 o
  -7   1   0      571.40      575.81      8.86 o
  -6   1   0     2095.61     2036.21     47.85 o
  -5   1   0     2163.36     2118.01     59.93 o
  -4   1   0      358.63      340.59     15.31 o
  -3   1   0      152.95      152.22      7.40 o
  -2   1   0     2206.99     2222.36     93.85 o
  -1   1   0     5028.29     4755.17    130.62 o
   0   1   0     9074.76     9065.85    232.93 o
   1   1   0     3160.01     3019.26     77.60 o
   2   1   0     1267.95     1264.52     37.93 o
   3   1   0      238.89      285.09     10.60 o
   4   1   0     1678.12     1529.73     56.35 o
   5   1   0     2136.91     2096.37     42.02 o
   6   1   0      728.49      711.12     12.55 o
   7   1   0      684.27      729.43     10.13 o
   8   1   0       23.32       32.17      1.73 o
   9   1   0      163.18      170.17      3.51 o
  10   1   0      347.23      344.59      8.24 o
 -10   2   0      291.62      292.15      8.58 o
  -9   2   0      218.46      224.28      4.95 o
  -8   2   0      189.17      200.38      4.46 o
  -7   2   0      657.72      686.24     11.98 o
  -6   2   0     2266.40     2247.27     41.24 o
  -5   2   0     1039.91      962.40     59.63 o
  -4   2   0      639.85      688.93     29.94 o
  -3   2   0      355.43      399.13     17.49 o
  -2   2   0      988.41      946.10     40.37 o
  -1   2   0    10398.63    10452.57    228.93 o
   0   2   0      774.25      730.04     18.97 o
   1   2   0      163.73      187.96      5.11 o
   2   2   0        0.95        4.23      0.55 o
   3   2   0        0.43       13.91      1.01 o
   4   2   0     4734.95     4409.06    161.30 o
   5   2   0     4630.47     4508.44     82.07 o
   6   2   0      400.17      406.28      4.69 o
   7   2   0      155.06      167.72      2.49 o
   8   2   0       21.02       20.57      1.27 o
   9   2   0      226.86      218.28      4.70 o
 -10   3   0      300.96      302.58      8.91 o
  -9   3   0      217.89      222.30      4.89 o
  -8   3   0      450.09      459.61      9.27 o
  -7   3   0      477.89      475.93     10.56 o
  -6   3   0     1265.63     1225.14     17.22 o
  -5   3   0      604.50      551.60     12.73 o
  -4   3   0        7.89       22.87      2.69 o
  -3   3   0        0.95        7.91      1.35 o
  -2   3   0     4074.37     3952.14     86.76 o
  -1   3   0     5993.71     6132.19    134.31 o
   0   3   0     2582.01     2578.61     66.48 o
   1   3   0      465.50      492.92     13.02 o
   2   3   0      185.85      176.96      5.11 o
   3   3   0      834.01      821.04     21.59 o
   4   3   0     1383.42     1273.01     61.64 o
   5   3   0     2817.90     2747.12     32.77 o
   6   3   0     1378.16     1415.12     15.14 o
   7   3   0        2.84        6.05      0.86 o
   8   3   0       54.77       53.22      1.78 o
   9   3   0      256.64      249.06      5.12 o
 -10   4   0      235.07      238.33      7.23 o
  -9   4   0      586.22      574.25     14.38 o
  -8   4   0      140.60      161.37      4.77 o
  -7   4   0     1071.47     1075.84     17.92 o
  -6   4   0      567.46      554.71      8.81 o
  -5   4   0      210.12      205.24      6.23 o
  -4   4   0       28.48       25.04      3.53 o
  -3   4   0      166.43      168.19      8.41 o
  -2   4   0     2699.65     2913.38     80.41 o
  -1   4   0    15671.43    16676.73    365.54 o
   0   4   0      606.12      562.44     14.93 o
   1   4   0       75.71       72.35      2.50 o
   2   4   0        2.42        4.83      0.95 o
   3   4   0      780.58      720.08     26.96 o
   4   4   0     1359.56     1244.18     22.53 o
   5   4   0     1577.16     1505.98     22.10 o
   6   4   0       63.59       73.80      1.55 o
   7   4   0       30.37       27.23      1.01 o
   8   4   0        0.60        0.86      0.94 o
  -9   5   0      592.46      590.53     16.82 o
  -8   5   0       90.87       94.44      3.06 o
  -7   5   0      323.48      343.42      6.16 o
  -6   5   0      765.90      762.60     11.97 o
  -5   5   0      289.64      275.42      4.35 o
  -4   5   0      373.55      377.58      7.40 o
  -3   5   0     1235.03     1225.79     28.51 o
  -2   5   0     1331.88     1397.50     38.93 o
  -1   5   0     1818.28     1863.31     41.32 o
   0   5   0      836.87      878.19     23.13 o
   1   5   0        0.31        3.00      0.65 o
   2   5   0       23.64       26.10      1.17 o
   3   5   0      906.04      842.52     11.08 o
   4   5   0     1893.76     1782.54     21.89 o
   5   5   0      920.60      938.97     15.63 o
   6   5   0      132.43      134.92      2.97 o
   7   5   0        7.23        5.05      0.90 o
   8   5   0      143.49      128.68      4.83 o
  -9   6   0      272.57      281.22      8.41 o
  -8   6   0      236.38      255.58      6.89 o
  -7   6   0       23.33       32.38      3.52 o
  -6   6   0       60.81       61.22      1.96 o
  -5   6   0     1697.50     1622.88     22.37 o
  -4   6   0      169.35      150.95      2.05 o
  -3   6   0      610.43      586.89      7.03 o
  -2   6   0     2098.58     2143.02     53.60 o
  -1   6   0      150.48      135.28      3.22 o
   0   6   0      355.68      337.80      6.07 o
   1   6   0      199.93      193.94      3.63 o
   2   6   0        7.73       12.89      0.63 o
   3   6   0     1945.07     1841.82     19.89 o
   4   6   0     2222.95     2200.69     28.22 o
   5   6   0      280.76      286.91      5.49 o
   6   6   0       41.19       33.31      1.53 o
   7   6   0        0.76        0.53      0.79 o
  -9   7   0       83.14       96.88      3.53 o
  -8   7   0      121.88      135.50      4.82 o
  -7   7   0      348.33      350.76      7.72 o
  -6   7   0      236.37      238.24      6.17 o
  -5   7   0      433.97      410.62      6.21 o
  -4   7   0      279.94      261.51      3.79 o
  -3   7   0      416.29      412.24      5.20 o
  -2   7   0      947.63      892.98     14.30 o
  -1   7   0     1316.27     1219.32     13.83 o
   0   7   0      295.99      281.59      3.30 o
   1   7   0        6.25        9.12      0.59 o
   2   7   0      201.77      198.92      3.12 o
   3   7   0      715.26      699.98      8.82 o
   4   7   0     1291.24     1316.13     18.86 o
   5   7   0      502.48      507.55      8.78 o
   6   7   0       13.20       12.02      1.43 o
  -8   8   0       56.42       60.34      2.35 o
  -7   8   0      154.19      150.25      3.32 o
  -6   8   0      861.63      840.56     18.39 o
  -5   8   0      117.60      117.14      2.56 o
  -4   8   0      315.82      306.37      5.38 o
  -3   8   0      265.06      276.13      6.03 o
  -2   8   0      355.13      395.68      6.27 o
  -1   8   0      700.34      673.09      9.18 o
   0   8   0      688.33      680.78     10.18 o
   1   8   0       26.44       26.92      1.82 o
   2   8   0      492.31      493.96      7.39 o
   3   8   0      492.83      489.16      8.65 o
   4   8   0      621.58      629.69     10.73 o
   5   8   0      137.18      137.73      4.02 o
  -7   9   0      245.96      243.94      8.03 o
  -6   9   0      337.11      343.41      5.16 o
  -5   9   0      124.64      135.28      2.61 o
  -4   9   0      148.91      157.69      2.70 o
  -3   9   0      408.48      411.90      5.45 o
  -2   9   0      461.62      475.85      8.00 o
  -1   9   0      121.50      126.32      3.07 o
   0   9   0       82.49       78.34      2.46 o
   1   9   0      238.91      242.73      4.47 o
   2   9   0      299.35      313.07      5.37 o
   3   9   0      626.03      607.92      9.48 o
   4   9   0      426.65      421.12     12.19 o
  -5  10   0      214.77      223.21      5.08 o
  -4  10   0      119.36      124.58      3.47 o
  -3  10   0      162.71      169.50      3.49 o
  -2  10   0      456.73      451.22      7.32 o
  -1  10   0      322.84      321.57      6.35 o
   0  10   0      103.93      106.04      2.35 o
   1  10   0       26.94       21.52      1.01 o
   2  10   0      313.73      311.87      6.06 o
   0 -11   1      700.99      685.23     19.68 o
   1 -11   1      202.40      212.77      6.90 o
   2 -11   1       49.58       53.15      2.52 o
  -3 -10   1      109.86      107.48      2.50 o
  -2 -10   1      131.95      132.46      3.23 o
  -1 -10   1      276.43      275.82      4.82 o
   0 -10   1      464.33      480.70      9.47 o
   1 -10   1      410.24      422.13      8.21 o
   2 -10   1       24.98       22.05      1.02 o
   3 -10   1       11.26       15.07      0.87 o
   4 -10   1      247.72      255.15      4.99 o
   5 -10   1     1018.47      985.87     14.27 o
   6 -10   1      339.57      315.66      6.19 o
  -5  -9   1      168.50      178.96      4.79 o
  -4  -9   1      346.99      336.38      6.05 o
  -3  -9   1      128.11      133.74      3.52 o
  -2  -9   1      591.28      596.94      9.58 o
  -1  -9   1      514.67      519.59      8.50 o
   0  -9   1      370.67      369.45      6.77 o
   1  -9   1      108.82      109.97      2.47 o
   2  -9   1       62.37       61.81      2.59 o
   3  -9   1      150.51      137.94      2.89 o
   4  -9   1      652.10      647.46     12.61 o
   5  -9   1      923.94      919.48     16.34 o
   6  -9   1      394.20      388.16      6.21 o
   7  -9   1       16.08       16.12      1.05 o
  -6  -8   1       97.61       90.10      4.12 o
  -5  -8   1      189.47      193.26      3.98 o
  -4  -8   1      268.52      278.63      5.43 o
  -3  -8   1      718.39      722.49     11.01 o
  -2  -8   1      540.48      536.13      7.18 o
  -1  -8   1      617.34      601.44      9.12 o
   0  -8   1      454.75      426.59      6.04 o
   1  -8   1       51.04       59.66      1.81 o
   2  -8   1       26.28       34.52      1.56 o
   3  -8   1      379.06      351.86      5.08 o
   4  -8   1      761.20      718.04      9.14 o
   5  -8   1     1397.68     1399.03     19.29 o
   6  -8   1      113.24      113.14      2.95 o
   7  -8   1        1.97        2.57      0.95 o
   8  -8   1       14.79       16.82      1.35 o
  -7  -7   1        0.35        0.93      1.14 o
  -6  -7   1      266.43      273.67      5.90 o
  -5  -7   1      646.64      668.18     11.46 o
  -4  -7   1      368.27      373.50      6.94 o
  -3  -7   1      803.73      798.34     10.80 o
  -2  -7   1       12.84       17.95      0.82 o
  -1  -7   1      708.92      654.06      7.05 o
   0  -7   1      294.19      293.13      3.77 o
   1  -7   1      381.52      382.20      4.85 o
   2  -7   1      478.35      453.08      5.35 o
   3  -7   1      741.44      720.13      8.58 o
   4  -7   1      654.57      615.52      7.62 o
   5  -7   1     1258.34     1282.37     18.16 o
   6  -7   1        4.05        7.27      1.09 o
   7  -7   1       83.99       77.74      2.88 o
   8  -7   1      141.25      145.89      6.98 o
  -8  -6   1      104.86       89.43      2.11 o
  -7  -6   1        0.37       -0.80      0.80 o
  -6  -6   1       25.33       29.37      1.35 o
  -5  -6   1      559.58      566.88      9.89 o
  -4  -6   1     1468.75     1395.64     29.25 o
  -3  -6   1      435.61      433.29      5.12 o
  -2  -6   1       56.50       60.30      1.55 o
  -1  -6   1      336.57      312.50      5.60 o
   0  -6   1      727.23      685.41     14.00 o
   1  -6   1     1487.36     1506.24     48.00 o
   2  -6   1     1246.62     1249.36     24.97 o
   3  -6   1      694.87      633.86     14.04 o
   4  -6   1     1592.93     1453.41     20.76 o
   5  -6   1      459.73      457.98      8.39 o
   6  -6   1       58.58       62.31      2.15 o
   7  -6   1        8.97       10.35      2.01 o
   8  -6   1      263.99      263.78      7.15 o
  -8  -5   1        4.16        3.82      0.82 o
  -7  -5   1       16.84       18.04      1.06 o
  -6  -5   1       20.75       27.93      1.58 o
  -5  -5   1     1531.68     1503.80     24.57 o
  -4  -5   1     1755.77     1672.18     19.52 o
  -3  -5   1      863.23      841.74     15.61 o
  -2  -5   1      626.78      620.25     15.15 o
  -1  -5   1     1126.27     1160.88     30.33 o
   0  -5   1     1298.47     1321.84     34.43 o
   1  -5   1     1257.67     1379.03     38.36 o
   2  -5   1       50.83      102.09      5.89 o
   3  -5   1     1365.85     1261.91     22.71 o
   4  -5   1     2532.09     2455.30     57.76 o
   5  -5   1      298.07      290.47      4.96 o
   6  -5   1       89.57       87.92      2.39 o
   7  -5   1       25.57       25.32      2.23 o
   8  -5   1      138.99      147.42      4.63 o
   9  -5   1     1057.53     1043.65     28.93 o
  -9  -4   1      232.60      232.81      6.49 o
  -8  -4   1        2.47       -0.20      0.91 o
  -7  -4   1       53.45       50.45      1.55 o
  -6  -4   1      375.57      395.84      5.45 o
  -5  -4   1     2103.72     2021.94     36.05 o
  -4  -4   1     3735.12     3612.14     68.32 o
  -3  -4   1      816.42      825.25     21.82 o
  -2  -4   1        7.95       14.94      1.13 o
  -1  -4   1      246.63      270.93      7.37 o
   0  -4   1     3179.72     3322.52     85.63 o
   1  -4   1     1201.55     1261.59     27.91 o
   2  -4   1       13.58       17.83      2.52 o
   3  -4   1      320.50      278.70     12.78 o
   4  -4   1     2071.48     2096.38     46.15 o
   5  -4   1      609.10      577.75     12.51 o
   6  -4   1      139.89      134.72      3.05 o
   7  -4   1      100.29      110.17      2.71 o
   8  -4   1      879.40      871.05     21.32 o
   9  -4   1      624.49      623.24     15.57 o
  10  -4   1      339.53      323.10      9.25 o
  -9  -3   1      101.03       95.08      2.72 o
  -8  -3   1       23.50       16.84      0.90 o
  -7  -3   1      185.00      195.65      2.87 o
  -6  -3   1     2310.42     2340.05     24.40 o
  -5  -3   1     1901.14     1734.42     52.22 o
  -4  -3   1     1077.67     1064.32     27.83 o
  -3  -3   1      497.88      599.86     15.88 o
  -2  -3   1      208.16      199.84      5.59 o
  -1  -3   1      320.68      288.56      8.91 o
   0  -3   1     2788.85     2919.50     61.31 o
   1  -3   1      920.72      873.40     16.54 o
   2  -3   1     4801.00     4618.96    194.60 o
   3  -3   1     1240.26     1200.57     51.13 o
   4  -3   1     1766.55     1868.98     79.39 o
   5  -3   1      277.50      251.87      7.52 o
   6  -3   1      278.91      286.22      6.02 o
   7  -3   1      179.41      197.07      4.33 o
   8  -3   1     1222.80     1229.02     23.29 o
   9  -3   1      515.34      521.47     13.23 o
  10  -3   1      169.11      169.37      5.21 o
 -10  -2   1      580.11      557.23     11.90 o
  -9  -2   1       57.63       55.07      2.07 o
  -8  -2   1       36.78       35.81      1.39 o
  -7  -2   1       13.08       17.20      1.28 o
  -6  -2   1     1743.10     1802.16     18.46 o
  -5  -2   1     4442.40     4152.53    131.86 o
  -4  -2   1      187.96      171.39      6.73 o
  -3  -2   1      914.94      989.67     25.75 o
  -2  -2   1      570.02      598.20     15.64 o
  -1  -2   1     6176.22     6120.77    157.58 o
   0  -2   1     8219.57     8253.97    212.11 o
   1  -2   1     4760.72     4531.84    190.73 o
   2  -2   1     2018.82     1987.89     84.27 o
   3  -2   1     2224.62     2227.07     94.19 o
   4  -2   1      482.16      431.27     19.93 o
   5  -2   1      726.84      742.92     18.48 o
   6  -2   1      197.70      191.68      4.95 o
   7  -2   1      132.46      129.40      3.05 o
   8  -2   1      485.31      510.93     10.20 o
   9  -2   1      823.55      826.68     23.04 o
  10  -2   1      108.56       98.06      3.53 o
 -10  -1   1      319.99      313.25      7.04 o
  -9  -1   1       11.03       13.43      1.18 o
  -8  -1   1       81.38       96.70      2.59 o
  -7  -1   1       10.14       19.64      0.80 o
  -6  -1   1     3306.34     3266.71     61.80 o
  -5  -1   1     2583.04     2381.04     66.39 o
  -4  -1   1      461.35      421.50     15.47 o
  -3  -1   1     1224.05     1209.04     31.34 o
  -2  -1   1     8084.87     8144.46    209.26 o
  -1  -1   1     3891.24     3922.03    100.97 o
   0  -1   1     2176.75     2301.91     83.59 o
   1  -1   1     1226.03     1185.10     61.22 o
   2  -1   1     4238.15     4245.26    138.00 o
   3  -1   1     2606.24     2740.23    115.72 o
   4  -1   1        8.93        5.89      2.35 o
   5  -1   1      352.15      349.00     10.02 o
   6  -1   1      579.18      566.68      9.49 o
   7  -1   1      223.33      230.01      4.09 o
   8  -1   1      717.92      736.97     15.44 o
   9  -1   1      490.14      517.93     11.01 o
  10  -1   1      176.78      173.41      5.38 o
 -10   0   1      193.09      191.85      4.67 o
  -9   0   1        3.65        5.23      0.93 o
  -8   0   1       54.91       63.50      2.86 o
  -7   0   1      697.78      738.12     11.62 o
  -6   0   1     3278.06     3406.19     79.22 o
  -5   0   1     2529.44     2389.15     63.29 o
  -4   0   1      329.80      323.10     14.63 o
  -3   0   1       66.97       52.62      1.48 o
  -2   0   1      195.32      187.73      4.33 o
  -1   0   1     7467.61     7308.25    187.85 o
   1   0   1        4.52       19.68      3.03 o
   2   0   1        3.02       14.80      2.19 o
   4   0   1     1100.01      995.04     48.78 o
   5   0   1     1061.07      994.29     35.58 o
   6   0   1      275.80      267.88      3.79 o
   7   0   1     1241.86     1306.23     22.96 o
   8   0   1      492.89      510.91      8.63 o
   9   0   1      493.62      512.30     10.94 o
  10   0   1      120.48      118.41      4.04 o
 -10   1   1      120.23      127.83      3.42 o
  -9   1   1        7.59        6.64      0.91 o
  -8   1   1       14.72       16.53      1.59 o
  -7   1   1     2146.93     2177.93     32.95 o
  -6   1   1     2349.28     2366.64     67.35 o
  -5   1   1      897.63      833.90     24.03 o
  -4   1   1       85.48       97.72      5.38 o
  -3   1   1       54.14       56.28      2.14 o
  -2   1   1        7.99       33.13      1.68 o
  -1   1   1     5373.25     5307.79    116.43 o
   0   1   1     1176.79     1175.07     30.45 o
   1   1   1    14521.52    14624.03    531.50 o
   2   1   1     1034.08     1017.44     30.40 o
   3   1   1       63.55       55.84      5.21 o
   4   1   1     1388.97     1314.71     42.60 o
   5   1   1     1370.37     1423.54     35.46 o
   6   1   1      136.77      143.12      2.56 o
   7   1   1     1464.69     1540.02     26.15 o
   8   1   1      256.02      266.92      5.03 o
   9   1   1      158.87      175.58      4.31 o
 -10   2   1       53.52       54.18      2.14 o
  -9   2   1        6.76        7.93      1.71 o
  -8   2   1      142.40      150.80      3.40 o
  -7   2   1     1460.00     1442.33     22.20 o
  -6   2   1     2373.96     2239.50     46.93 o
  -5   2   1      547.58      480.49     15.86 o
  -4   2   1        7.34       14.32      1.43 o
  -3   2   1      225.20      255.49     11.61 o
  -2   2   1     1924.68     1847.55     40.66 o
  -1   2   1     5537.55     5501.09    120.69 o
   0   2   1     5284.62     5237.51    134.63 o
   1   2   1     1630.58     1642.00     42.46 o
   2   2   1      152.66      161.43      4.19 o
   3   2   1      630.85      622.85     22.03 o
   4   2   1     1629.71     1580.45     56.57 o
   5   2   1      653.71      667.71     12.39 o
   6   2   1       58.53       65.43      1.43 o
   7   2   1       69.71       79.44      1.74 o
   8   2   1      901.59      918.50     16.50 o
   9   2   1      264.27      272.22      6.20 o
 -10   3   1       47.43       49.28      2.69 o
  -9   3   1       66.50       72.74      4.34 o
  -8   3   1       96.69      103.99      2.98 o
  -7   3   1     1596.63     1565.07     27.75 o
  -6   3   1     1379.36     1269.31     26.82 o
  -5   3   1      889.48      937.05     24.00 o
  -4   3   1       17.09       20.98      2.19 o
  -3   3   1     1234.45     1240.26     34.50 o
  -2   3   1     1659.76     1666.37     36.85 o
  -1   3   1     3992.04     4040.10     88.83 o
   0   3   1     1146.15     1137.17     29.61 o
   1   3   1      481.05      481.69     12.84 o
   2   3   1        2.85       10.81      1.01 o
   3   3   1      873.19      898.83     33.30 o
   4   3   1      744.33      682.53     15.76 o
   5   3   1      948.92      952.10     10.62 o
   6   3   1      397.08      423.32      5.12 o
   7   3   1      141.06      150.11      2.58 o
   8   3   1      310.92      317.46      6.02 o
   9   3   1      362.18      338.24     11.27 o
 -10   4   1      126.84      130.69      4.54 o
  -9   4   1       20.45       22.56      3.36 o
  -8   4   1      198.84      204.71      5.59 o
  -7   4   1     1556.09     1566.88     26.27 o
  -6   4   1     1151.51     1096.24     17.59 o
  -5   4   1      224.89      215.65      5.64 o
  -4   4   1       39.51       46.28      3.69 o
  -3   4   1      106.16      103.10      5.89 o
  -2   4   1     2734.08     2826.14     62.33 o
  -1   4   1     3554.21     3597.58     79.21 o
   0   4   1     1241.38     1240.99     32.41 o
   1   4   1       68.14       72.64      2.69 o
   2   4   1       86.26       88.00      2.14 o
   3   4   1      655.35      640.72     11.27 o
   4   4   1     1388.16     1284.55     17.86 o
   5   4   1      388.80      379.52      6.50 o
   6   4   1      601.95      623.80      6.66 o
   7   4   1      372.03      373.04      4.98 o
   8   4   1      261.53      275.97      7.28 o
 -10   5   1       49.53       47.43      2.52 o
  -9   5   1       15.24       14.27      1.60 o
  -8   5   1      470.76      486.82     11.97 o
  -7   5   1     1743.56     1764.81     25.75 o
  -6   5   1     1384.76     1363.27     18.26 o
  -5   5   1       93.26       89.82      1.73 o
  -4   5   1      235.77      227.65      4.08 o
  -3   5   1      209.37      180.46      6.58 o
  -2   5   1     4259.37     4163.23     78.29 o
  -1   5   1     1705.70     1596.22     31.88 o
   0   5   1     1294.42     1276.77     30.49 o
   1   5   1       30.01       31.05      1.28 o
   2   5   1       57.54       49.10      1.16 o
   3   5   1      857.62      833.61      9.25 o
   4   5   1     1003.55      990.85     13.25 o
   5   5   1      253.43      257.02      3.57 o
   6   5   1      494.58      501.75      6.39 o
   7   5   1       78.58       79.38      1.73 o
  -9   6   1      127.07      130.72     12.03 o
  -8   6   1      671.30      684.27     10.90 o
  -7   6   1      785.89      787.59     11.17 o
  -6   6   1      676.43      659.11      9.24 o
  -5   6   1      221.87      206.13      3.85 o
  -4   6   1        1.13        5.53      0.62 o
  -3   6   1      477.57      476.90      5.85 o
  -2   6   1     2235.48     2168.53     27.87 o
  -1   6   1     1476.38     1406.64     16.69 o
   0   6   1      170.49      160.23      2.26 o
   1   6   1        3.51        4.46      0.55 o
   2   6   1      266.62      263.07      3.38 o
   3   6   1     1004.67     1001.54     13.25 o
   4   6   1      786.68      805.00     10.77 o
   5   6   1      320.73      322.81      7.85 o
   6   6   1       35.10       33.77      1.52 o
   7   6   1      149.80      126.99      3.44 o
  -8   7   1      799.82      762.84     14.92 o
  -7   7   1      455.41      465.51      6.64 o
  -6   7   1      198.30      214.41      4.93 o
  -5   7   1      109.34      111.39      2.22 o
  -4   7   1      335.97      342.61      5.17 o
  -3   7   1      813.75      804.36      9.97 o
  -2   7   1     1507.70     1445.77     18.03 o
  -1   7   1     1130.85     1081.24     13.25 o
   0   7   1       15.68       14.75      0.69 o
   1   7   1      109.93      108.94      2.38 o
   2   7   1      952.18      966.35     11.89 o
   3   7   1      672.62      684.77      9.29 o
   4   7   1      790.59      806.62     11.82 o
   5   7   1      379.01      373.31      8.69 o
   6   7   1        4.42        6.01      0.95 o
  -8   8   1      355.23      363.90     11.02 o
  -7   8   1      324.37      342.76      5.18 o
  -6   8   1       89.42       94.54      2.21 o
  -5   8   1        4.65        6.58      0.77 o
  -4   8   1      122.00      125.34      2.28 o
  -3   8   1      679.72      694.58     10.68 o
  -2   8   1     1153.01     1178.62     15.45 o
  -1   8   1     1117.75     1135.49     14.88 o
   0   8   1       83.33       88.37      1.88 o
   1   8   1        3.44        2.77      0.70 o
   2   8   1      102.54      106.88      2.24 o
   3   8   1     1078.87     1102.66     16.27 o
   4   8   1      556.45      563.08      9.47 o
   5   8   1       78.26       77.54      3.36 o
  -6   9   1       35.21       35.27      1.63 o
  -5   9   1       14.41        9.52      1.02 o
  -4   9   1      261.99      264.38      4.03 o
  -3   9   1     1035.03     1066.52     15.84 o
  -2   9   1      799.59      797.08     13.15 o
  -1   9   1       93.43       92.54      2.52 o
   0   9   1        0.20       -0.16      0.73 o
   1   9   1      111.66      119.88      2.68 o
   2   9   1      150.79      154.90      4.80 o
   3   9   1      655.71      652.42     12.60 o
  -5  10   1       13.53       15.47      1.68 o
  -4  10   1       94.90       85.09      3.48 o
  -3  10   1      543.85      542.85      9.10 o
  -2  10   1      545.61      556.36      9.38 o
  -1  10   1       35.22       31.02      1.81 o
   0  10   1       69.27       68.80      1.95 o
   1  10   1       47.37       49.62      2.52 o
  -2 -11   2       91.53       86.28      3.70 o
  -1 -11   2      840.53      814.64     15.70 o
   0 -11   2      598.56      592.41     12.95 o
   1 -11   2      106.67      108.08      3.28 o
   2 -11   2        0.69        2.19      1.18 o
   3 -11   2       57.57       48.61      3.53 o
  -4 -10   2       18.67       15.73      0.92 o
  -3 -10   2       50.91       45.74      1.69 o
  -2 -10   2      274.15      254.57      3.92 o
  -1 -10   2      767.31      756.32     11.73 o
   0 -10   2      619.72      627.53     10.64 o
   1 -10   2      208.18      206.42      4.96 o
   2 -10   2       10.04        8.95      1.04 o
   3 -10   2      144.65      149.25      5.56 o
   4 -10   2      561.43      542.97      8.50 o
   5 -10   2      670.36      660.55      8.95 o
   6 -10   2       61.85       68.44      2.13 o
  -5  -9   2      239.04      233.76      4.47 o
  -4  -9   2      124.52      122.33      2.45 o
  -3  -9   2       60.11       52.45      2.02 o
  -2  -9   2      127.58      130.33      3.67 o
  -1  -9   2      943.19      910.19     21.79 o
   0  -9   2      574.49      584.87      8.92 o
   1  -9   2       39.16       45.31      1.63 o
   2  -9   2       24.59       14.05      0.77 o
   3  -9   2      282.26      266.76      6.08 o
   4  -9   2      864.52      888.28     14.99 o
   5  -9   2      671.38      671.27      9.48 o
   6  -9   2      100.97      101.14      4.09 o
   7  -9   2       27.60       23.88      2.02 o
  -7  -8   2      239.65      222.35      7.23 o
  -6  -8   2      486.22      501.68      7.30 o
  -5  -8   2       32.02       29.56      1.65 o
  -4  -8   2        7.24        9.07      1.94 o
  -3  -8   2      694.22      693.01      9.93 o
  -2  -8   2      172.21      167.17      3.19 o
  -1  -8   2     1800.75     1754.40     23.85 o
   0  -8   2      889.10      883.21     12.37 o
   1  -8   2        6.91       11.11      0.77 o
   2  -8   2       13.41       10.40      0.76 o
   3  -8   2      736.52      678.39      8.66 o
   4  -8   2      993.24      984.72     13.69 o
   5  -8   2     1242.02     1280.40     19.45 o
   6  -8   2       86.02       84.23      2.60 o
   7  -8   2        9.56        5.89      1.26 o
  -7  -7   2      169.79      186.22      4.34 o
  -6  -7   2      423.72      428.80      7.65 o
  -5  -7   2      250.13      263.70      5.23 o
  -4  -7   2        0.42        5.35      0.94 o
  -3  -7   2       10.02       17.30      0.98 o
  -2  -7   2     3716.84     3551.13     42.25 o
  -1  -7   2     3119.31     3120.34     33.54 o
   0  -7   2      469.03      477.00      6.49 o
   1  -7   2        2.18        5.05      0.53 o
   2  -7   2        0.45        6.68      0.80 o
   3  -7   2      612.86      592.58     10.91 o
   4  -7   2     2870.58     2838.66     43.79 o
   5  -7   2      175.84      186.59      4.79 o
   6  -7   2      182.56      179.72      3.98 o
   7  -7   2       37.26       31.47      2.14 o
   8  -7   2       50.61       46.44      2.61 o
  -8  -6   2      137.79      145.13      2.83 o
  -7  -6   2      432.63      425.26      9.99 o
  -6  -6   2      258.77      273.55      5.31 o
  -5  -6   2      652.98      652.14     11.21 o
  -4  -6   2      661.11      640.26      8.44 o
  -3  -6   2       48.58       56.39      1.42 o
  -2  -6   2     2933.66     2784.76     62.39 o
  -1  -6   2     2497.01     2444.01     46.79 o
   0  -6   2        0.97        8.41      1.43 o
   1  -6   2       13.25       20.65      1.49 o
   2  -6   2      524.68      500.25     13.13 o
   3  -6   2      853.37      814.17     26.93 o
   4  -6   2     1998.80     1907.57     34.54 o
   5  -6   2      245.84      238.92      6.48 o
   6  -6   2       70.10       72.24      3.66 o
   7  -6   2       58.15       58.13      4.15 o
   8  -6   2      352.33      366.08     14.41 o
  -9  -5   2      141.18      120.51      4.54 o
  -8  -5   2      258.28      266.69      4.50 o
  -7  -5   2      457.79      485.35      7.84 o
  -6  -5   2      854.91      854.15     14.32 o
  -5  -5   2      401.12      382.83      6.12 o
  -4  -5   2       57.90       56.53      1.93 o
  -3  -5   2      722.09      669.92     17.41 o
  -2  -5   2     2011.67     2016.35     52.33 o
  -1  -5   2      950.73     1001.10     26.16 o
   0  -5   2       37.45       46.18      1.84 o
   1  -5   2      976.08     1140.19     48.94 o
   2  -5   2     1514.46     1415.63     33.20 o
   3  -5   2     6571.72     6281.00    131.16 o
   4  -5   2     1510.69     1491.12     36.66 o
   5  -5   2      448.84      421.55     12.39 o
   6  -5   2       57.55       49.42      9.05 o
   7  -5   2        4.49        5.96      2.49 o
   8  -5   2      668.22      671.57     20.10 o
  -9  -4   2       75.44       61.36      1.96 o
  -8  -4   2      311.05      310.67      4.56 o
  -7  -4   2      265.27      288.81      4.06 o
  -6  -4   2      184.01      190.44      3.43 o
  -5  -4   2        0.76       11.64      0.77 o
  -4  -4   2     1029.35     1039.91     21.17 o
  -3  -4   2     1057.71     1078.21     28.25 o
  -2  -4   2     3176.71     3249.78     83.79 o
  -1  -4   2      622.77      653.98     14.05 o
   0  -4   2     1540.13     1615.19     41.75 o
   1  -4   2       68.67       63.91      3.87 o
   2  -4   2      703.48      674.12     29.10 o
   3  -4   2     3171.71     3067.18     97.15 o
   4  -4   2     4288.16     4279.36    103.11 o
   5  -4   2      408.78      373.84      8.32 o
   6  -4   2       10.72       14.67      1.72 o
   7  -4   2        1.66        8.24      4.04 o
   8  -4   2      575.72      535.53     28.93 o
 -10  -3   2      295.46      296.51      7.69 o
  -9  -3   2      136.66      134.70      3.18 o
  -8  -3   2       91.35       99.98      2.10 o
  -7  -3   2      436.40      464.45      5.34 o
  -6  -3   2      441.70      421.86      5.15 o
  -5  -3   2       14.06       22.09      1.36 o
  -4  -3   2      443.10      451.24     12.13 o
  -3  -3   2    11117.60    12016.67    308.51 o
  -2  -3   2     5356.76     5794.39    148.90 o
  -1  -3   2      357.35      341.15      9.16 o
   0  -3   2        4.87       12.66      1.26 o
   1  -3   2     1778.26     1739.47     73.50 o
   2  -3   2     2232.69     2088.47     88.13 o
   3  -3   2     3772.14     3603.54    113.82 o
   4  -3   2      760.57      659.32     33.30 o
   5  -3   2      190.51      198.38      8.02 o
   6  -3   2      196.95      193.73      7.03 o
   7  -3   2      230.23      221.45      9.42 o
   8  -3   2     1160.86     1197.40     28.92 o
   9  -3   2     1032.87     1036.08     28.59 o
 -10  -2   2      154.57      141.03      3.83 o
  -9  -2   2       44.09       48.56      2.08 o
  -8  -2   2      363.74      385.88      5.24 o
  -7  -2   2       73.81       84.96      1.65 o
  -6  -2   2     1515.03     1427.04     21.08 o
  -5  -2   2     2969.05     2968.30    107.98 o
  -4  -2   2      270.21      242.27      6.78 o
  -3  -2   2     4184.94     4579.68    117.80 o
  -2  -2   2     1104.02     1100.62     28.54 o
  -1  -2   2      529.60      618.72     16.17 o
   0  -2   2     1184.96     1181.21     27.19 o
   1  -2   2     2104.34     2065.43    106.47 o
   2  -2   2      587.92      519.91     25.57 o
   3  -2   2     3995.04     3981.84    167.86 o
   4  -2   2      659.23      575.56     29.10 o
   5  -2   2       65.14       81.74      7.57 o
   6  -2   2       10.16       12.75      1.00 o
   7  -2   2      460.05      456.55      9.06 o
   8  -2   2     2040.82     2159.79     59.04 o
   9  -2   2     1377.56     1413.84     38.85 o
 -10  -1   2      379.14      356.98      7.97 o
  -9  -1   2       36.48       37.23      2.72 o
  -8  -1   2       26.92       29.35      1.24 o
  -7  -1   2      709.99      725.42      8.10 o
  -6  -1   2     1034.34     1010.95     22.75 o
  -5  -1   2     1377.35     1295.10     48.10 o
  -4  -1   2     2566.32     2634.05     72.82 o
  -3  -1   2      343.33      376.85      8.57 o
  -2  -1   2        0.99       14.52      0.93 o
  -1  -1   2      670.11      674.89     17.60 o
   0  -1   2     1146.85     1094.61     39.86 o
   1  -1   2     4581.72     4507.62    231.27 o
   2  -1   2    10433.73    10367.02    531.33 o
   3  -1   2     2037.74     1946.52    101.09 o
   4  -1   2      933.44      901.26     41.63 o
   5  -1   2       33.81       36.76      2.69 o
   6  -1   2        8.27       13.95      1.02 o
   7  -1   2     1518.38     1576.02     32.20 o
   8  -1   2     1066.66     1128.79     23.27 o
   9  -1   2      329.25      331.68      9.76 o
 -10   0   2      171.73      169.30      4.58 o
  -9   0   2      217.37      227.78      5.23 o
  -8   0   2       33.77       36.06      1.63 o
  -7   0   2     1134.93     1149.25     16.35 o
  -6   0   2      932.64      924.55     20.84 o
  -5   0   2     1163.92     1129.23     54.33 o
  -4   0   2     1654.43     1596.08     54.02 o
  -3   0   2     1534.10     1485.57     32.75 o
  -2   0   2        6.39        4.53      0.88 o
  -1   0   2    13312.31    13183.62    287.84 o
   0   0   2        8.13       22.13      1.07 o
   1   0   2      509.34      518.17     15.81 o
   2   0   2     4730.05     4864.02    249.94 o
   3   0   2     5584.27     5706.85    293.33 o
   4   0   2      438.95      446.93     18.92 o
   5   0   2       34.04       40.73      2.45 o
   6   0   2        1.63        8.38      0.86 o
   7   0   2     1524.71     1588.30     25.18 o
   8   0   2      826.44      882.76     18.41 o
   9   0   2      152.13      152.22      5.05 o
 -11   1   2      489.65      440.00     12.61 o
 -10   1   2      126.80      128.66      3.59 o
  -9   1   2        0.53       -0.50      0.94 o
  -8   1   2      136.56      137.18      3.23 o
  -7   1   2      976.92      929.15     13.94 o
  -6   1   2     1752.96     1803.49     35.41 o
  -5   1   2     1361.62     1409.94     60.89 o
  -4   1   2      508.13      497.89     14.05 o
  -3   1   2      532.07      494.54     11.14 o
  -2   1   2     2620.06     2589.08     56.79 o
  -1   1   2      152.94      157.35      3.80 o
   0   1   2     4504.31     4493.19    115.54 o
   1   1   2     2563.54     2524.45     70.05 o
   2   1   2     1491.29     1498.28     77.87 o
   3   1   2     1208.00     1185.27     62.23 o
   4   1   2       40.58       42.84      2.55 o
   5   1   2      292.83      300.89      6.82 o
   6   1   2     1222.99     1273.08     17.22 o
   7   1   2     1243.64     1289.52     20.58 o
   8   1   2      939.13      957.47     15.65 o
   9   1   2       72.16       77.34      3.70 o
 -11   2   2      327.06      307.46      9.08 o
 -10   2   2        0.68        2.95      1.85 o
  -9   2   2        1.16        0.41      1.05 o
  -8   2   2      258.19      268.87      5.70 o
  -7   2   2     1638.88     1593.80     26.81 o
  -6   2   2     1662.53     1592.25     34.33 o
  -5   2   2     1080.95     1139.29     22.54 o
  -4   2   2      173.78      184.71      5.49 o
  -3   2   2       93.86       83.53      2.38 o
  -2   2   2      382.31      422.83     12.49 o
  -1   2   2     1630.82     1709.90     37.67 o
   0   2   2     2519.88     2574.54     66.48 o
   1   2   2     2439.00     2617.86    104.70 o
   2   2   2     1663.58     1704.22     39.44 o
   3   2   2      714.78      710.29     38.18 o
   4   2   2       14.66       16.77      1.29 o
   5   2   2       10.40       14.65      0.85 o
   6   2   2      934.19      940.95     11.93 o
   7   2   2     1643.26     1725.04     25.55 o
   8   2   2     1026.87     1030.71     19.51 o
   9   2   2        9.75        9.76      1.18 o
 -10   3   2       70.07       75.43      2.58 o
  -9   3   2       37.45       38.44      3.94 o
  -8   3   2      729.19      732.48     15.02 o
  -7   3   2     1908.64     1917.85     29.96 o
  -6   3   2     1373.82     1343.99     18.44 o
  -5   3   2      351.68      340.14      7.30 o
  -4   3   2       75.24       81.74      5.21 o
  -3   3   2      426.08      417.02      9.69 o
  -2   3   2     1941.96     1996.01     44.03 o
  -1   3   2     1301.17     1343.55     29.86 o
   0   3   2     1865.56     1884.80     48.88 o
   1   3   2     1014.95     1044.64     27.35 o
   2   3   2     1112.53     1109.38     35.99 o
   3   3   2      322.01      298.29      7.37 o
   4   3   2      156.66      153.47      2.07 o
   5   3   2      358.19      376.81      4.59 o
   6   3   2      828.55      853.44      9.95 o
   7   3   2      515.62      530.03      8.35 o
   8   3   2      299.58      302.77      6.85 o
 -10   4   2       31.77       35.08      1.89 o
  -9   4   2        3.07        0.69      1.63 o
  -8   4   2     1476.44     1519.71     27.49 o
  -7   4   2     1562.80     1542.90     21.98 o
  -6   4   2      444.39      427.56      5.51 o
  -5   4   2      207.52      189.37      2.89 o
  -4   4   2      416.73      402.31     16.15 o
  -3   4   2      306.89      323.12      9.57 o
  -2   4   2     2716.38     2838.32     62.63 o
  -1   4   2      604.48      581.17     13.33 o
   0   4   2     1010.32      998.44     26.28 o
   1   4   2      470.65      469.18     11.63 o
   2   4   2      460.99      450.43      8.12 o
   3   4   2      290.09      261.91      3.64 o
   4   4   2      370.58      366.98      4.46 o
   5   4   2      212.23      220.97      2.94 o
   6   4   2      726.49      738.96     10.42 o
   7   4   2      411.67      419.92     20.44 o
 -10   5   2        3.57        5.05      1.18 o
  -9   5   2      234.12      219.97      4.51 o
  -8   5   2      978.73      991.13     16.55 o
  -7   5   2     1602.77     1651.37     23.28 o
  -6   5   2      530.71      560.60      6.63 o
  -5   5   2      155.99      150.65      2.34 o
  -4   5   2        0.86        4.52      0.59 o
  -3   5   2     1734.84     1699.31     26.33 o
  -2   5   2     1067.82     1016.18     15.81 o
  -1   5   2     1354.20     1323.80     18.92 o
   0   5   2      433.16      426.96      7.22 o
   1   5   2      269.43      260.25      3.54 o
   2   5   2      708.42      671.62      7.16 o
   3   5   2      375.22      368.30      4.93 o
   4   5   2       82.32       86.67      2.00 o
   5   5   2      686.66      686.82     11.85 o
   6   5   2      311.93      313.61      5.85 o
  -9   6   2      357.02      347.01      6.78 o
  -8   6   2      467.04      477.03      6.74 o
  -7   6   2      318.49      337.38      5.20 o
  -6   6   2      930.63      980.74     11.83 o
  -5   6   2        3.45        5.18      0.62 o
  -4   6   2       20.59       23.70      0.96 o
  -3   6   2      904.28      893.41     12.54 o
  -2   6   2     1576.47     1495.05     17.49 o
  -1   6   2     1223.80     1191.39     13.15 o
   0   6   2      371.59      367.55      4.32 o
   1   6   2      142.57      142.25      2.12 o
   2   6   2      668.44      668.52      9.11 o
   3   6   2      305.44      319.37      4.88 o
   4   6   2      141.01      146.74      2.66 o
   5   6   2      283.51      285.60      4.58 o
   6   6   2      253.97      259.87      5.00 o
  -8   7   2      737.36      753.72     11.71 o
  -7   7   2      514.13      543.89      7.89 o
  -6   7   2        9.90       11.39      0.86 o
  -5   7   2       45.25       45.19      1.25 o
  -4   7   2      462.04      480.68      7.27 o
  -3   7   2     1248.47     1300.49     19.28 o
  -2   7   2     1778.10     1801.71     23.35 o
  -1   7   2      270.36      274.81      5.29 o
   0   7   2       55.72       65.44      1.65 o
   1   7   2      379.10      383.47      5.17 o
   2   7   2      461.41      487.50      6.84 o
   3   7   2      304.51      329.67      4.87 o
   4   7   2      155.91      159.77      3.65 o
   5   7   2       78.03       85.75      4.96 o
  -7   8   2      495.97      483.84      6.97 o
  -6   8   2        1.37        1.75      0.98 o
  -5   8   2       46.41       46.17      1.46 o
  -4   8   2      284.39      300.96      4.85 o
  -3   8   2     1027.67     1052.68     17.14 o
  -2   8   2      631.68      655.43      9.75 o
  -1   8   2      160.23      165.20      2.60 o
   0   8   2       24.38       24.52      1.20 o
   1   8   2       96.03       97.84      2.17 o
   2   8   2      309.60      322.01      5.16 o
   3   8   2      658.06      686.90     13.60 o
   4   8   2      124.36      129.01      4.71 o
  -6   9   2       36.92       49.88      3.03 o
  -5   9   2        0.72        1.82      0.78 o
  -4   9   2      516.71      539.12      9.16 o
  -3   9   2      721.89      739.82     13.54 o
  -2   9   2      145.66      154.70      4.64 o
  -1   9   2        4.58        6.67      0.97 o
   0   9   2      252.72      249.93      3.86 o
   1   9   2      347.32      361.98      8.30 o
   2   9   2      297.79      291.71      7.99 o
  -3  10   2      723.74      703.73     20.02 o
  -2  10   2      215.86      218.15      6.90 o
  -1  10   2       44.36       44.74      2.52 o
  -2 -11   3      117.82      114.26      3.36 o
  -1 -11   3      879.59      888.15     19.11 o
   0 -11   3      208.21      209.93      5.32 o
   1 -11   3       45.97       38.15      2.22 o
   2 -11   3      109.66      102.31      4.98 o
   3 -11   3      241.10      222.69      8.07 o
   4 -11   3      129.73      129.21      3.30 o
  -5 -10   3       74.10       68.55      2.01 o
  -4 -10   3       12.79        9.37      0.90 o
  -3 -10   3        0.45       -0.75      0.75 o
  -2 -10   3      549.40      550.82      7.61 o
  -1 -10   3      854.00      827.60     12.70 o
   0 -10   3      629.89      636.79     12.61 o
   1 -10   3       54.66       53.54      1.98 o
   2 -10   3      141.58      133.87      2.97 o
   3 -10   3      195.66      197.22      5.16 o
   4 -10   3      393.91      377.70      9.30 o
   5 -10   3      139.57      138.99      2.82 o
   6 -10   3      329.89      325.29      9.59 o
  -6  -9   3      643.56      655.04     10.18 o
  -5  -9   3        8.82        9.58      1.28 o
  -4  -9   3       36.43       32.89      1.52 o
  -3  -9   3      109.86      106.02      2.41 o
  -2  -9   3      757.35      763.31     14.76 o
  -1  -9   3     1985.89     1951.43     26.34 o
   0  -9   3      491.84      487.89      6.53 o
   1  -9   3       32.07       31.09      1.98 o
   2  -9   3      221.69      207.37      3.33 o
   3  -9   3      408.12      422.70      6.30 o
   4  -9   3      479.14      502.18      7.56 o
   5  -9   3      253.98      244.49      4.01 o
   6  -9   3      109.39      101.91      4.88 o
  -7  -8   3      978.43      953.35     24.47 o
  -6  -8   3      381.17      392.35      6.36 o
  -5  -8   3        5.57        5.94      0.93 o
  -4  -8   3      134.40      136.58      3.43 o
  -3  -8   3      686.02      703.57     10.06 o
  -2  -8   3     1984.41     2018.60     37.40 o
  -1  -8   3      463.69      468.39      7.62 o
   0  -8   3      235.25      246.59      3.83 o
   1  -8   3      147.79      132.30      2.40 o
   2  -8   3      126.93      120.89      2.22 o
   3  -8   3      213.56      207.57      3.54 o
   4  -8   3     1100.68     1127.36     17.69 o
   5  -8   3      166.39      171.72      3.50 o
   6  -8   3      229.14      212.72      4.74 o
   7  -8   3      155.50      149.03      4.45 o
  -8  -7   3      662.08      615.59     18.79 o
  -7  -7   3     1450.48     1462.89     21.31 o
  -6  -7   3      391.48      394.81      7.18 o
  -5  -7   3       31.21       28.58      1.31 o
  -4  -7   3        1.90        3.53      0.88 o
  -3  -7   3      431.95      430.54      5.96 o
  -2  -7   3     5202.67     5128.64     63.29 o
  -1  -7   3      600.28      596.51      7.83 o
   0  -7   3       11.37       19.77      0.77 o
   1  -7   3       49.00       42.92      1.24 o
   2  -7   3      116.77      108.61      1.94 o
   3  -7   3      642.83      624.88      9.76 o
   4  -7   3     2176.71     2191.48     33.47 o
   5  -7   3      423.60      431.60      7.09 o
   6  -7   3      287.82      286.66      7.74 o
   7  -7   3      210.55      211.21      5.86 o
  -9  -6   3      418.08      379.45      9.92 o
  -8  -6   3      968.79      937.43     12.71 o
  -7  -6   3      613.59      623.48     10.71 o
  -6  -6   3       74.39       74.52      3.21 o
  -5  -6   3       31.06       30.22      1.14 o
  -4  -6   3        2.65        7.34      0.67 o
  -3  -6   3     1490.93     1496.63     25.46 o
  -2  -6   3     1918.65     1874.86     28.12 o
  -1  -6   3     2029.87     1960.61     45.08 o
   0  -6   3      358.94      374.12      8.32 o
   1  -6   3        9.19       13.09      1.45 o
   2  -6   3      567.02      562.28     25.90 o
   3  -6   3     2068.74     1950.57     31.35 o
   4  -6   3      787.65      781.76     11.36 o
   5  -6   3     1488.79     1462.87     27.88 o
   6  -6   3       38.05       39.66      3.54 o
   7  -6   3       32.60       33.36      3.35 o
  -9  -5   3      254.90      249.34      4.08 o
  -8  -5   3     1078.96     1127.33     15.18 o
  -7  -5   3      270.69      285.00      8.15 o
  -6  -5   3       31.60       25.56      1.28 o
  -5  -5   3        3.34        5.89      0.62 o
  -4  -5   3      357.55      362.35      6.63 o
  -3  -5   3     3237.26     3179.56     74.94 o
  -2  -5   3     3674.79     3851.51     81.08 o
  -1  -5   3      966.94     1006.62     26.28 o
   0  -5   3      156.20      172.90      6.90 o
   1  -5   3       48.34       57.86      3.53 o
   2  -5   3     2706.66     2506.10    107.81 o
   3  -5   3     5366.34     5051.18    121.32 o
   4  -5   3      371.38      351.44      9.19 o
   5  -5   3        5.82       15.06      1.70 o
   6  -5   3       20.43       24.23      2.11 o
   7  -5   3      240.88      240.40      9.93 o
 -10  -4   3      147.89      128.84      6.56 o
  -9  -4   3      402.23      403.40      5.53 o
  -8  -4   3      631.08      654.46      7.79 o
  -7  -4   3      398.12      398.35      6.47 o
  -6  -4   3        7.61       13.31      0.98 o
  -5  -4   3      759.00      755.61     13.18 o
  -4  -4   3     2051.24     2048.30     67.71 o
  -3  -4   3     2738.45     2880.29     74.45 o
  -2  -4   3     1725.67     1766.32     45.79 o
  -1  -4   3     1619.04     1669.33     43.17 o
   0  -4   3       59.95       78.04      3.36 o
   3  -4   3     4438.46     4262.92    102.71 o
   4  -4   3     1265.58     1188.78     38.98 o
   5  -4   3        1.29        6.88      1.79 o
   6  -4   3        0.54        7.44      1.63 o
   7  -4   3     1043.87     1062.15     36.50 o
 -10  -3   3      157.77      141.33      4.61 o
  -9  -3   3      625.42      642.09      9.16 o
  -8  -3   3      754.31      788.65      9.01 o
  -7  -3   3      390.35      397.08      5.13 o
  -6  -3   3       24.65       21.62      1.82 o
  -5  -3   3      105.83      116.71      2.96 o
  -4  -3   3      660.37      724.47     19.15 o
  -3  -3   3     9178.88    10156.51    260.88 o
  -2  -3   3     1398.45     1440.10     37.34 o
  -1  -3   3       50.96       48.83      1.52 o
   0  -3   3      276.48      291.27      7.00 o
   1  -3   3      241.80      237.66     13.46 o
   2  -3   3     2814.50     3007.66    155.24 o
   3  -3   3     4828.79     4634.77    222.19 o
   4  -3   3      602.75      557.41     18.97 o
   5  -3   3      145.16      159.25      5.02 o
   6  -3   3      231.38      237.80     13.62 o
   7  -3   3     1032.34     1056.43     36.33 o
 -10  -2   3      164.38      153.78      3.90 o
  -9  -2   3      458.25      466.75      7.10 o
  -8  -2   3      588.38      611.97      7.01 o
  -7  -2   3      382.56      399.04      4.65 o
  -6  -2   3       77.33       77.03      3.87 o
  -5  -2   3       28.18       29.78      1.58 o
  -4  -2   3     1882.19     2065.93     53.46 o
  -3  -2   3     3200.20     3379.82     87.12 o
  -2  -2   3     4767.44     4972.56    127.73 o
  -1  -2   3      400.19      374.79      9.93 o
   0  -2   3       70.83       78.92      2.20 o
   1  -2   3     1356.54     1394.00     72.32 o
   2  -2   3     8193.83     8333.38    427.55 o
   3  -2   3     1982.78     1844.33     94.10 o
   4  -2   3     1496.11     1554.29     75.86 o
   5  -2   3        1.68        4.68      1.68 o
   6  -2   3       56.22       51.83      2.22 o
   7  -2   3      578.34      578.01     12.73 o
   8  -2   3      677.84      709.45     19.85 o
   9  -2   3       82.11       78.55      2.86 o
 -10  -1   3      185.20      166.39      4.12 o
  -9  -1   3      429.88      436.62      7.65 o
  -8  -1   3       80.26       87.40      2.05 o
  -7  -1   3     1028.03     1040.10     11.43 o
  -6  -1   3      108.89      105.22      3.70 o
  -5  -1   3      402.28      430.11     12.44 o
  -4  -1   3     4966.43     5190.48    114.25 o
  -3  -1   3     2500.66     2591.14     57.05 o
  -2  -1   3      176.05      178.15      4.21 o
  -1  -1   3      593.50      563.80     14.87 o
   0  -1   3      491.11      517.08     13.50 o
   1  -1   3     7423.06     7676.07    393.74 o
   2  -1   3    10077.69    10654.30    546.30 o
   3  -1   3      195.50      136.90      6.59 o
   4  -1   3       26.29       44.73      3.45 o
   5  -1   3       28.18       33.07      1.55 o
   6  -1   3      240.27      241.43      6.34 o
   7  -1   3      680.35      688.64     14.39 o
   8  -1   3      476.41      487.76     13.96 o
   9  -1   3      292.15      290.81      8.41 o
 -11   0   3      254.97      223.53      6.90 o
 -10   0   3      229.97      222.74      5.44 o
  -9   0   3      207.54      213.88      4.71 o
  -8   0   3      523.09      512.17      9.65 o
  -7   0   3      158.58      167.54      2.64 o
  -6   0   3      390.81      393.44      9.51 o
  -5   0   3     1010.19     1032.48     28.89 o
  -4   0   3     2736.99     2781.04     61.31 o
  -3   0   3     2840.39     2983.20     65.53 o
  -2   0   3      975.23      949.69     20.99 o
  -1   0   3     1278.65     1330.80     41.64 o
   0   0   3     1733.73     1763.69     67.12 o
   2   0   3     4120.89     4212.61    217.14 o
   3   0   3     1980.22     1981.35     92.09 o
   4   0   3        1.57        8.98      1.13 o
   5   0   3       28.45       28.38      1.87 o
   6   0   3     1417.90     1447.58     21.19 o
   7   0   3      468.40      485.00     10.42 o
   8   0   3      769.80      774.06     16.16 o
   9   0   3      303.36      300.40      8.75 o
 -11   1   3      163.01      156.93      5.89 o
 -10   1   3      175.22      169.46      4.48 o
  -9   1   3      105.44      105.20      3.06 o
  -8   1   3      597.05      598.99      9.63 o
  -7   1   3      180.26      188.61      2.89 o
  -6   1   3      321.05      348.63      8.59 o
  -5   1   3     1157.16     1143.98     32.40 o
  -4   1   3     1186.11     1125.08     29.21 o
  -3   1   3     2902.10     3051.11     67.05 o
  -2   1   3     5157.80     5542.28    121.40 o
  -1   1   3      169.12      181.90      4.50 o
   0   1   3      904.72      865.64     31.12 o
   1   1   3     2797.21     2858.65    132.87 o
   2   1   3     2217.14     2181.15    113.53 o
   3   1   3     1055.16     1095.97     27.19 o
   4   1   3      181.60      201.13      5.17 o
   5   1   3       52.64       60.90      1.81 o
   6   1   3      979.34     1039.52     18.38 o
   7   1   3      726.50      750.65     11.14 o
   8   1   3      271.55      257.22      5.91 o
 -10   2   3      118.93      125.31      3.59 o
  -9   2   3      468.45      497.71      9.84 o
  -8   2   3      432.08      431.44      8.60 o
  -7   2   3      266.38      265.31      3.59 o
  -6   2   3      558.22      553.37     10.12 o
  -5   2   3     1561.23     1547.82     39.41 o
  -4   2   3     2239.06     2216.49     49.03 o
  -3   2   3      789.57      797.84     17.95 o
  -2   2   3      301.06      308.76      7.29 o
  -1   2   3      391.65      407.95      9.45 o
   0   2   3      385.20      383.74     16.06 o
   1   2   3     2687.44     2834.13    149.10 o
   2   2   3     3019.14     3148.85     93.31 o
   3   2   3      367.72      344.22      8.96 o
   4   2   3        2.73        3.86      0.55 o
   5   2   3      100.63       97.83      1.80 o
   6   2   3      279.61      285.22      4.45 o
   7   2   3     1384.90     1447.20     22.73 o
   8   2   3      311.04      311.38      6.92 o
 -10   3   3       73.60       73.94      3.03 o
  -9   3   3      142.24      146.42      3.80 o
  -8   3   3     1033.11     1033.34     16.82 o
  -7   3   3      422.39      425.73      6.22 o
  -6   3   3      586.22      600.15      7.76 o
  -5   3   3      736.58      710.85     14.64 o
  -4   3   3      932.72      944.22     26.55 o
  -3   3   3      449.79      470.91     10.97 o
  -2   3   3      235.22      248.40      6.06 o
  -1   3   3        3.96       17.25      1.20 o
   0   3   3     1054.93     1075.35     24.13 o
   1   3   3     2827.01     2684.38     78.27 o
   2   3   3     2430.83     2367.33     56.33 o
   3   3   3      151.34      150.74      2.08 o
   4   3   3       18.51       17.38      0.66 o
   5   3   3       72.60       78.85      1.73 o
   6   3   3      781.85      777.87     10.56 o
   7   3   3      824.19      807.09     16.98 o
 -10   4   3       59.22       57.87      2.30 o
  -9   4   3      144.25      138.50      4.82 o
  -8   4   3      328.32      334.81      5.83 o
  -7   4   3      397.39      407.09      6.32 o
  -6   4   3      161.27      166.57      2.61 o
  -5   4   3      523.31      521.02      7.09 o
  -4   4   3     1130.64     1071.22     16.70 o
  -3   4   3      700.94      699.25     10.22 o
  -2   4   3        0.44        7.73      0.69 o
  -1   4   3      693.86      675.55     11.04 o
   0   4   3     1513.93     1464.13     23.56 o
   1   4   3     2376.14     2220.36     26.11 o
   2   4   3      992.39      965.99     12.00 o
   3   4   3      106.96      108.69      1.99 o
   4   4   3        5.37        7.66      0.68 o
   5   4   3      338.82      352.94      4.89 o
   6   4   3      601.87      588.74     13.63 o
   7   4   3      748.35      748.47     23.55 o
 -10   5   3        0.44       -1.18      1.18 o
  -9   5   3      336.52      333.71      5.68 o
  -8   5   3      330.28      336.63      5.45 o
  -7   5   3      462.91      491.68      6.56 o
  -6   5   3      148.04      160.09      2.36 o
  -5   5   3        4.65       13.66      0.79 o
  -4   5   3     2044.22     1996.93     30.14 o
  -3   5   3     3005.99     2933.01     36.94 o
  -2   5   3        0.51       10.65      0.74 o
  -1   5   3      214.72      215.35      2.94 o
   0   5   3     1223.38     1161.05     12.38 o
   1   5   3     1474.90     1386.70     14.90 o
   2   5   3      474.55      481.55      5.95 o
   3   5   3        7.43        6.83      0.67 o
   4   5   3        0.32        1.96      0.81 o
   5   5   3      531.26      551.64      8.93 o
   6   5   3      679.32      655.66     12.97 o
  -9   6   3      277.41      269.59      5.23 o
  -8   6   3      457.96      473.47      7.39 o
  -7   6   3      544.50      569.86      7.09 o
  -6   6   3      415.55      433.05      5.00 o
  -5   6   3      560.40      594.10      8.15 o
  -4   6   3      371.71      368.07      6.43 o
  -3   6   3      236.10      229.93      6.37 o
  -2   6   3      270.13      273.37      3.94 o
  -1   6   3       79.25       87.55      1.79 o
   0   6   3      760.58      769.16      9.18 o
   1   6   3     1387.25     1410.38     16.97 o
   2   6   3       42.26       44.18      1.58 o
   3   6   3        6.15        5.05      0.73 o
   4   6   3      149.03      153.47      3.02 o
   5   6   3      273.24      273.11      5.34 o
  -8   7   3      441.72      452.78     15.81 o
  -7   7   3      332.64      332.28      5.84 o
  -6   7   3        7.06       11.55      0.85 o
  -5   7   3      689.08      723.95     10.63 o
  -4   7   3      324.90      337.65      5.49 o
  -3   7   3        0.52        5.96      1.06 o
  -2   7   3       44.94       53.39      2.00 o
  -1   7   3      280.49      285.91      3.87 o
   0   7   3      635.68      663.18      9.16 o
   1   7   3     1460.70     1516.56     19.63 o
   2   7   3      107.78      108.47      2.21 o
   3   7   3        2.98        2.21      0.62 o
   4   7   3       90.45       95.34      3.53 o
  -7   8   3       21.53       19.39      1.60 o
  -6   8   3       90.29       92.81      1.79 o
  -5   8   3      166.22      176.62      3.47 o
  -4   8   3      259.87      271.26      5.21 o
  -3   8   3      145.32      151.48      3.23 o
  -2   8   3      338.71      348.86      5.21 o
  -1   8   3      602.34      622.08      7.98 o
   0   8   3      629.75      636.55      8.08 o
   1   8   3       63.96       68.90      1.65 o
   2   8   3      274.16      269.91      4.74 o
   3   8   3       61.79       61.56      2.86 o
  -5   9   3      349.50      371.24     18.42 o
  -4   9   3      479.24      510.21      9.99 o
  -3   9   3      201.74      200.40      4.16 o
  -2   9   3      204.21      186.13      4.26 o
  -1   9   3      310.24      314.94      5.82 o
   0   9   3      391.89      387.43      8.55 o
  -3 -11   4      119.08      126.17      3.32 o
  -2 -11   4      515.21      502.76     11.18 o
  -1 -11   4       97.11       94.06      3.18 o
   0 -11   4      124.13       99.25      3.30 o
   1 -11   4      238.49      218.64      7.18 o
   2 -11   4      732.70      703.48     19.76 o
   3 -11   4      238.29      218.95      7.66 o
   4 -11   4      176.24      170.10      4.09 o
  -5 -10   4       82.91       84.88      2.22 o
  -4 -10   4      228.09      228.91      3.58 o
  -3 -10   4      437.94      437.37      6.19 o
  -2 -10   4      404.62      398.05      6.57 o
  -1 -10   4      179.07      179.67      5.10 o
   0 -10   4      334.05      327.31      7.84 o
   1 -10   4      351.75      331.73      5.75 o
   2 -10   4      442.14      451.18      8.16 o
   3 -10   4      182.75      180.15      4.83 o
   4 -10   4       17.18       12.14      1.12 o
   5 -10   4       15.51       13.06      0.99 o
   6 -10   4      306.24      290.14      8.41 o
  -6  -9   4      154.43      136.22      2.65 o
  -5  -9   4      136.20      129.61      2.53 o
  -4  -9   4      265.03      268.30      4.26 o
  -3  -9   4       20.98       21.35      1.09 o
  -2  -9   4      587.69      603.28      9.60 o
  -1  -9   4      786.71      815.87     11.40 o
   0  -9   4      132.86      141.31      3.10 o
   1  -9   4      346.64      335.14      5.10 o
   2  -9   4      294.80      304.31      5.34 o
   3  -9   4      324.19      345.37      4.85 o
   4  -9   4      129.43      123.95      2.57 o
   5  -9   4       21.38       18.79      1.36 o
   6  -9   4      463.46      448.72     10.99 o
  -7  -8   4      741.71      732.57      9.56 o
  -6  -8   4      153.87      146.95      3.06 o
  -5  -8   4       17.06       17.54      1.01 o
  -4  -8   4      532.60      551.86      7.10 o
  -3  -8   4      153.25      153.39      2.65 o
  -2  -8   4      173.85      169.80      3.06 o
  -1  -8   4      261.92      261.33      4.15 o
   0  -8   4      869.24      863.16      9.44 o
   1  -8   4      677.81      658.80      8.82 o
   2  -8   4      572.44      557.77      7.54 o
   3  -8   4      540.51      560.30      9.13 o
   4  -8   4      220.75      241.12      4.02 o
   5  -8   4      150.06      155.06      3.31 o
   6  -8   4      589.09      574.21     13.97 o
  -8  -7   4      503.70      498.21      9.50 o
  -7  -7   4      477.63      491.84      8.59 o
  -6  -7   4      200.67      196.98      3.58 o
  -5  -7   4       34.13       32.82      1.20 o
  -4  -7   4        6.80        9.84      0.80 o
  -3  -7   4     2780.56     2714.52     29.29 o
  -2  -7   4     1174.79     1175.26     14.29 o
  -1  -7   4      127.13      135.13      2.22 o
   0  -7   4      379.08      366.69      4.21 o
   1  -7   4      952.72      886.56     11.11 o
   2  -7   4      915.65      857.14     15.74 o
   3  -7   4     1392.98     1393.50     18.91 o
   4  -7   4       43.14       54.73      1.58 o
   5  -7   4      249.41      253.40      6.12 o
   6  -7   4      513.22      527.46     25.06 o
   7  -7   4      451.60      430.58     20.69 o
  -9  -6   4      241.41      255.44      4.60 o
  -8  -6   4      818.08      813.09     15.00 o
  -7  -6   4      552.09      567.53      9.81 o
  -6  -6   4      260.09      262.66      5.21 o
  -5  -6   4       98.68      107.97      2.33 o
  -4  -6   4      121.06      137.72      2.32 o
  -3  -6   4     1679.52     1654.21     20.21 o
  -2  -6   4     2025.06     1926.53     36.67 o
  -1  -6   4     1235.57     1201.41     30.60 o
   0  -6   4      491.57      440.50     14.80 o
   1  -6   4      712.27      650.04     20.39 o
   2  -6   4      533.57      501.50     12.40 o
   3  -6   4        1.75       13.11      0.64 o
   4  -6   4       34.38       40.98      1.28 o
   5  -6   4     1118.96     1159.38     27.56 o
   6  -6   4      962.34      963.76     43.39 o
   7  -6   4      420.42      420.32     20.18 o
  -9  -5   4      512.27      538.05      7.93 o
  -8  -5   4     1334.34     1386.57     24.85 o
  -7  -5   4      918.79      877.08     14.66 o
  -6  -5   4       81.69       78.70      3.11 o
  -5  -5   4        0.27        3.42      0.72 o
  -4  -5   4      230.35      222.57      4.34 o
  -3  -5   4     2064.27     1896.88     42.33 o
  -2  -5   4     2399.49     2563.20     66.30 o
  -1  -5   4      776.44      819.52     21.53 o
   1  -5   4      800.54      740.39     32.13 o
   2  -5   4     1570.31     1540.48     40.02 o
   3  -5   4       27.21       38.91      1.70 o
   4  -5   4      117.27      122.46      3.14 o
   5  -5   4     1273.82     1325.51     31.38 o
   6  -5   4     2150.87     2217.03     58.62 o
 -10  -4   4       10.09        8.91      2.69 o
  -9  -4   4      717.81      740.17     10.78 o
  -8  -4   4     1372.69     1406.54     20.65 o
  -7  -4   4      544.72      524.85      8.24 o
  -6  -4   4       11.31       13.22      0.79 o
  -5  -4   4      228.49      247.83      4.76 o
  -4  -4   4      644.10      627.91     21.32 o
  -3  -4   4     1833.09     1738.64     45.19 o
  -2  -4   4     1535.07     1583.57     41.09 o
  -1  -4   4      744.17      811.80     21.23 o
   0  -4   4      170.89      176.27     10.43 o
   1  -4   4     1042.95     1112.78     58.36 o
   2  -4   4     1227.26     1241.42     33.42 o
   3  -4   4     1431.69     1402.43     45.73 o
   4  -4   4     1020.67      965.85     18.17 o
   5  -4   4      659.09      707.18     17.17 o
   6  -4   4      603.08      633.81     17.94 o
   7  -4   4      182.55      185.69      8.58 o
 -10  -3   4      264.34      256.86      6.92 o
  -9  -3   4     1221.37     1245.71     17.96 o
  -8  -3   4      859.98      882.81     10.61 o
  -7  -3   4      236.74      228.77      4.14 o
  -6  -3   4       18.50       18.05      0.90 o
  -5  -3   4       11.97       15.29      0.90 o
  -4  -3   4     5090.90     5551.35    142.90 o
  -3  -3   4     3169.34     3296.43     85.04 o
  -2  -3   4     1134.01     1147.43     29.85 o
  -1  -3   4      241.66      243.47      6.66 o
   0  -3   4      813.86      866.54     45.58 o
   1  -3   4      966.34     1069.55     56.35 o
   2  -3   4     2288.76     2357.25    122.28 o
   3  -3   4      127.30       99.91      5.01 o
   4  -3   4     1199.04     1171.83     28.10 o
   5  -3   4      466.67      482.69     13.90 o
   6  -3   4      362.97      348.16     13.62 o
   7  -3   4       72.27       80.06      5.55 o
 -10  -2   4      268.35      265.81     13.71 o
  -9  -2   4     2171.01     2205.63     31.31 o
  -8  -2   4      964.45      981.63     11.48 o
  -7  -2   4       75.48       82.54      1.97 o
  -6  -2   4       22.72       18.93      0.88 o
  -5  -2   4       44.08       48.28      1.75 o
  -4  -2   4     2812.37     2876.72     77.12 o
  -3  -2   4     3788.47     3875.13     99.84 o
  -2  -2   4     2385.81     2487.88     64.22 o
  -1  -2   4      604.29      595.41     15.64 o
   1  -2   4      409.42      397.95     22.20 o
   2  -2   4      439.11      398.96     22.54 o
   3  -2   4      993.56      915.54     21.26 o
   4  -2   4     1466.53     1446.05     31.27 o
   5  -2   4      411.07      425.03     15.98 o
   6  -2   4      283.84      273.40      7.79 o
   7  -2   4      255.24      245.83      5.91 o
   8  -2   4      174.27      164.33      5.05 o
 -10  -1   4      501.98      475.74      9.95 o
  -9  -1   4      649.08      618.37      9.03 o
  -8  -1   4     1266.85     1298.35     14.74 o
  -7  -1   4       16.69       21.52      0.81 o
  -6  -1   4      125.27      120.26      5.21 o
  -5  -1   4      492.93      524.41     12.09 o
  -4  -1   4     2603.28     2614.85     57.82 o
  -3  -1   4     4265.97     4536.36     99.48 o
  -2  -1   4     4673.50     4802.41    104.82 o
  -1  -1   4       89.43      111.05      7.15 o
   0  -1   4      430.07      404.43     20.02 o
   1  -1   4     1913.34     2007.57    104.45 o
   2  -1   4      725.86      696.83     37.84 o
   3  -1   4     1604.59     1539.10     63.19 o
   4  -1   4      897.35      910.48     24.08 o
   5  -1   4      566.97      574.01     10.00 o
   6  -1   4      595.26      595.72     13.29 o
   7  -1   4       75.03       72.62      6.48 o
   8  -1   4      115.06      104.28      3.70 o
 -11   0   4       88.67       78.88      4.04 o
 -10   0   4      837.35      815.48     16.36 o
  -9   0   4      561.32      546.70      8.82 o
  -8   0   4      614.78      607.93      8.26 o
  -7   0   4        8.63        8.11      0.67 o
  -6   0   4       45.13       39.62      2.46 o
  -5   0   4     1659.11     1662.12     36.94 o
  -4   0   4     7093.86     7404.43    162.37 o
  -3   0   4     4712.31     5200.30    114.04 o
  -2   0   4       12.22       17.89      1.12 o
  -1   0   4     1015.77     1147.16     41.29 o
   0   0   4     1080.05     1148.68     67.78 o
   1   0   4     2280.17     2488.10    129.34 o
   2   0   4     3543.59     3493.29     84.55 o
   3   0   4     1509.98     1666.89     69.04 o
   4   0   4       55.47       62.71      1.50 o
   5   0   4      130.84      136.68      3.41 o
   6   0   4      301.68      292.62      5.33 o
   7   0   4      131.61      124.86      3.42 o
   8   0   4      184.94      191.07      5.89 o
 -11   1   4      301.52      282.23      9.59 o
 -10   1   4      755.27      739.03     14.81 o
  -9   1   4      860.99      859.17     15.22 o
  -8   1   4      185.19      187.55      3.22 o
  -7   1   4       53.80       56.83      1.93 o
  -6   1   4      117.65      116.73      2.30 o
  -5   1   4     1245.76     1172.25     32.92 o
  -4   1   4     3963.66     4039.76     88.99 o
  -3   1   4     4646.04     5053.27    110.89 o
  -2   1   4      363.64      430.28      9.94 o
  -1   1   4      333.90      411.72      9.52 o
   0   1   4      293.86      291.37      6.82 o
   1   1   4     3517.88     3815.83    138.76 o
   2   1   4     2350.66     2409.17     95.96 o
   3   1   4      612.30      603.04     16.76 o
   4   1   4       17.28       23.58      0.97 o
   5   1   4      409.45      415.54      6.49 o
   6   1   4      112.27      115.73      3.58 o
   7   1   4      375.74      351.27      6.56 o
   8   1   4      133.59      124.80      4.20 o
 -10   2   4     1083.67     1049.07     21.96 o
  -9   2   4      879.75      882.59     16.59 o
  -8   2   4       30.80       33.92      1.64 o
  -7   2   4       78.22       78.85      1.70 o
  -6   2   4      184.93      177.34      3.20 o
  -5   2   4     1845.74     1809.36     37.79 o
  -4   2   4     2697.89     2685.89     48.74 o
  -3   2   4      248.45      260.02      6.36 o
  -2   2   4        0.86        3.53      0.81 o
  -1   2   4      288.10      313.96      7.49 o
   0   2   4     1687.32     1761.18     39.02 o
   1   2   4     2954.65     2798.36     99.33 o
   2   2   4     1649.24     1552.50     56.06 o
   3   2   4      125.26      123.20      2.01 o
   4   2   4       90.19       97.98      1.74 o
   5   2   4      341.21      350.32      4.95 o
   6   2   4      412.49      404.53      7.22 o
   7   2   4      362.17      357.44     10.78 o
 -10   3   4      149.72      136.33      3.83 o
  -9   3   4      688.58      702.32     12.36 o
  -8   3   4       43.50       49.60      1.95 o
  -7   3   4       96.80      101.97      1.95 o
  -6   3   4      254.41      252.57      5.48 o
  -5   3   4     2982.23     2864.44     55.28 o
  -4   3   4     2668.86     2655.30     41.88 o
  -3   3   4      689.77      669.28     13.13 o
  -2   3   4       46.26       47.46      1.41 o
  -1   3   4      416.74      413.55     10.06 o
   0   3   4     1851.65     1781.05     25.29 o
   1   3   4     2563.58     2423.97     36.30 o
   2   3   4      901.75      843.15     14.33 o
   3   3   4       46.50       52.23      1.43 o
   4   3   4        5.55        8.60      0.58 o
   5   3   4      279.66      277.98      3.68 o
   6   3   4      548.72      545.90      9.61 o
   7   3   4      293.56      286.39      6.39 o
 -10   4   4      135.98      134.47      3.66 o
  -9   4   4      249.36      251.17      4.42 o
  -8   4   4        5.85        7.53      0.82 o
  -7   4   4       47.18       47.49      1.32 o
  -6   4   4     1321.10     1321.36     24.39 o
  -5   4   4     4467.87     4474.16     65.21 o
  -4   4   4     1510.25     1498.56     19.17 o
  -3   4   4       65.32       67.65      1.47 o
  -2   4   4      162.79      165.68      2.89 o
  -1   4   4      824.62      814.68     10.23 o
   0   4   4     1552.44     1497.51     15.86 o
   1   4   4     1225.05     1167.40     14.40 o
   2   4   4      312.01      302.61      4.47 o
   3   4   4       31.64       33.44      2.27 o
   4   4   4       31.03       26.62      0.87 o
   5   4   4      184.04      179.61      2.76 o
   6   4   4      487.39      483.22     15.64 o
  -9   5   4      141.98      142.42      2.90 o
  -8   5   4       48.55       51.90      1.70 o
  -7   5   4      305.70      317.10      4.48 o
  -6   5   4      591.70      612.29      8.12 o
  -5   5   4     1280.82     1291.09     18.98 o
  -4   5   4     1163.44     1212.15     21.61 o
  -3   5   4      171.93      175.34      2.95 o
  -2   5   4       29.43       28.68      1.07 o
  -1   5   4      340.73      330.18      4.80 o
   0   5   4     1786.11     1794.83     20.52 o
   1   5   4     1458.06     1453.12     18.79 o
   2   5   4      135.10      138.34      2.31 o
   3   5   4        3.31        4.10      1.42 o
   4   5   4      307.95      319.52      4.97 o
   5   5   4      291.00      283.90      6.90 o
  -8   6   4       20.86       18.91      1.22 o
  -7   6   4      276.08      277.79      4.39 o
  -6   6   4      466.77      485.65      5.88 o
  -5   6   4      356.13      379.61      6.06 o
  -4   6   4        5.97        9.50      1.37 o
  -3   6   4       77.03       83.00      2.74 o
  -2   6   4      417.16      436.93      5.74 o
  -1   6   4      625.78      640.62      8.86 o
   0   6   4     1439.08     1427.37     17.15 o
   1   6   4      886.79      903.58     11.96 o
   2   6   4        6.97        8.66      0.75 o
   3   6   4       14.25       12.67      1.13 o
   4   6   4      165.98      160.33      3.93 o
  -7   7   4      122.51      126.67      4.76 o
  -6   7   4      706.45      738.82     11.08 o
  -5   7   4      537.39      577.40     10.83 o
  -4   7   4      132.72      139.85      3.14 o
  -3   7   4       80.12       81.14      2.47 o
  -2   7   4      223.50      233.95      3.83 o
  -1   7   4      473.29      494.91      6.06 o
   0   7   4     1372.12     1381.85     17.84 o
   1   7   4      363.55      385.64      5.44 o
   2   7   4        0.31       -0.57      0.57 o
   3   7   4       47.94       52.64      2.86 o
  -6   8   4      737.64      731.65     31.62 o
  -5   8   4      284.37      294.69      5.29 o
  -4   8   4       96.90       92.35      2.51 o
  -3   8   4       31.04       32.48      1.51 o
  -2   8   4       75.75       79.95      1.81 o
  -1   8   4      352.62      374.10      5.36 o
   0   8   4      453.87      448.12      6.87 o
   1   8   4       97.74       95.53      2.13 o
  -3 -11   5      332.22      321.68      6.77 o
  -2 -11   5       96.20       96.57      3.18 o
  -1 -11   5        0.29       -0.96      1.43 o
   0 -11   5       36.95       27.20      1.46 o
   1 -11   5      638.74      635.19     12.27 o
   2 -11   5      932.11      918.23     14.37 o
   3 -11   5      104.87       91.95      2.63 o
   4 -11   5       10.60       10.76      1.18 o
  -5 -10   5      704.84      708.06     10.30 o
  -4 -10   5      536.18      527.24      7.21 o
  -3 -10   5      259.63      264.95      4.07 o
  -2 -10   5        4.66        3.81      1.07 o
  -1 -10   5        0.30        2.87      1.02 o
   0 -10   5       89.47       90.88      2.36 o
   1 -10   5     1697.85     1673.16     24.17 o
   2 -10   5      761.24      782.05     12.48 o
   3 -10   5      129.55      124.69      2.53 o
   4 -10   5       10.97       10.24      0.96 o
   5 -10   5      346.16      345.47     10.09 o
  -6  -9   5       58.85       52.10      1.85 o
  -5  -9   5      375.62      375.23      5.46 o
  -4  -9   5      624.13      649.24      8.89 o
  -3  -9   5       71.63       78.57      2.36 o
  -2  -9   5      142.63      157.36      2.92 o
  -1  -9   5      143.53      151.95      2.77 o
   0  -9   5      532.85      539.51      7.14 o
   1  -9   5     1801.50     1840.45     26.57 o
   2  -9   5     1160.60     1189.09     19.01 o
   3  -9   5       21.58       20.50      0.98 o
   4  -9   5       42.91       48.63      1.87 o
   5  -9   5      145.34      154.41      3.87 o
   6  -9   5      925.63      919.02     25.23 o
  -7  -8   5      152.02      137.56      2.60 o
  -6  -8   5      385.88      396.49      6.05 o
  -5  -8   5      815.20      833.71     11.42 o
  -4  -8   5      279.05      289.08      4.15 o
  -3  -8   5      399.59      409.22      6.83 o
  -2  -8   5      147.04      166.35      2.95 o
  -1  -8   5      573.17      581.56      7.53 o
   0  -8   5     3869.45     3845.34     47.66 o
   1  -8   5     1363.18     1360.13     19.90 o
   2  -8   5       45.25       54.88      1.77 o
   3  -8   5        1.74        4.68      0.78 o
   4  -8   5       86.87       96.62      3.45 o
   5  -8   5      762.85      764.68     15.02 o
   6  -8   5      962.93      957.79     22.51 o
  -8  -7   5      459.89      454.10      8.76 o
  -7  -7   5      322.90      322.23      5.10 o
  -6  -7   5      386.31      398.75      6.20 o
  -5  -7   5      623.28      647.74      9.60 o
  -4  -7   5      432.27      434.83      5.70 o
  -3  -7   5      602.04      591.13      7.43 o
  -2  -7   5       13.26       16.82      0.73 o
  -1  -7   5      128.47      129.10      1.95 o
   0  -7   5     2169.79     2098.73     28.40 o
   1  -7   5     1799.00     1700.34     23.39 o
   2  -7   5       50.19       54.74      1.55 o
   3  -7   5       32.96       39.89      1.51 o
   4  -7   5      249.07      248.44      3.86 o
   5  -7   5      880.37      913.15     17.81 o
   6  -7   5     1107.89     1110.76     49.28 o
  -9  -6   5      314.28      292.77      8.06 o
  -8  -6   5      392.09      369.48      6.00 o
  -7  -6   5      408.83      407.79      7.45 o
  -6  -6   5      384.63      421.17      5.91 o
  -5  -6   5      261.24      263.82      3.70 o
  -4  -6   5     1104.11     1056.96     12.10 o
  -3  -6   5       18.98       21.62      0.71 o
  -2  -6   5      335.66      330.84      5.56 o
  -1  -6   5     1310.96     1250.68     24.21 o
   0  -6   5     1201.67     1141.39     24.28 o
   1  -6   5     1072.02     1056.79     36.80 o
   2  -6   5      276.85      268.57      3.73 o
   3  -6   5       62.32       65.08      1.45 o
   4  -6   5     1988.17     1930.08     29.44 o
   5  -6   5     1416.03     1477.37     39.75 o
   6  -6   5      442.11      472.44     13.70 o
   7  -6   5      191.86      174.92      9.76 o
  -9  -5   5      601.38      599.33     10.54 o
  -8  -5   5      623.31      623.56      9.60 o
  -7  -5   5      434.45      425.95      7.67 o
  -6  -5   5      290.10      297.59      7.74 o
  -5  -5   5      320.63      320.17      4.07 o
  -4  -5   5      288.96      276.81      5.22 o
  -3  -5   5      598.31      566.25     10.03 o
  -2  -5   5      611.06      680.74     18.47 o
  -1  -5   5     2094.51     2229.42     81.24 o
   0  -5   5     2670.72     2568.71     74.32 o
   1  -5   5     1138.94     1178.09     31.03 o
   2  -5   5       80.30       74.46      2.50 o
   3  -5   5        1.42        6.26      0.72 o
   4  -5   5      239.90      247.58      5.22 o
   5  -5   5     1860.82     1918.90     51.23 o
   6  -5   5     1236.46     1248.57     33.74 o
 -10  -4   5      323.98      296.31     20.94 o
  -9  -4   5      694.63      704.18      9.37 o
  -8  -4   5      971.24      970.32     14.52 o
  -7  -4   5      546.38      553.99      8.70 o
  -6  -4   5      241.34      243.47      4.65 o
  -5  -4   5       50.32       55.45      1.56 o
  -4  -4   5      621.12      588.11     10.34 o
  -3  -4   5      257.65      254.18      7.99 o
  -2  -4   5     1846.55     1948.32     50.49 o
  -1  -4   5     2143.66     2347.66     85.61 o
   0  -4   5     2168.19     2156.93    111.85 o
   1  -4   5      277.55      235.21      9.65 o
   2  -4   5       50.51       46.59      2.21 o
   3  -4   5       85.00       86.96      3.50 o
   4  -4   5      681.60      694.29     15.09 o
   5  -4   5      990.24     1009.58     27.60 o
   6  -4   5     1063.22     1058.79     36.67 o
   7  -4   5       63.09       64.25      4.88 o
 -10  -3   5      515.96      460.67      8.18 o
  -9  -3   5      933.59      951.03     14.61 o
  -8  -3   5      324.24      329.16      6.12 o
  -7  -3   5      213.38      217.63      4.44 o
  -6  -3   5      138.01      140.28      2.42 o
  -5  -3   5       98.75      103.15      2.52 o
  -4  -3   5     1743.91     1721.04     41.29 o
  -3  -3   5     1356.85     1424.37     37.11 o
  -2  -3   5     1228.15     1270.79     33.12 o
  -1  -3   5     1520.63     1623.25     59.37 o
   0  -3   5      784.94      808.18     43.06 o
   1  -3   5      318.04      291.76      9.81 o
   2  -3   5      232.92      223.70      4.97 o
   3  -3   5      543.70      543.28      8.87 o
   4  -3   5     1079.72     1056.76     27.19 o
   5  -3   5     1624.37     1637.50     43.96 o
   6  -3   5      678.36      678.33     24.22 o
   7  -3   5       17.80       16.99      3.03 o
 -10  -2   5      511.58      482.67     16.24 o
  -9  -2   5     1115.08     1118.59     16.23 o
  -8  -2   5      730.07      728.73     13.47 o
  -7  -2   5       46.89       52.18      2.13 o
  -6  -2   5        0.94        6.53      0.97 o
  -5  -2   5     3571.64     3523.91     82.47 o
  -4  -2   5     1666.19     1685.02     43.83 o
  -3  -2   5     2001.38     2145.73     55.66 o
  -2  -2   5     1351.74     1382.69     35.98 o
  -1  -2   5      383.69      392.93     11.18 o
   0  -2   5     1056.01     1124.72     59.54 o
   1  -2   5     1188.74     1142.25     45.24 o
   2  -2   5       23.41       28.56      1.39 o
   3  -2   5     1955.07     1955.70     33.01 o
   4  -2   5     1017.38     1038.33     18.77 o
   5  -2   5      898.76      882.60     30.78 o
   6  -2   5      364.77      342.89      7.99 o
   7  -2   5        1.18        1.51      0.84 o
   8  -2   5        0.32        0.84      0.67 o
 -10  -1   5      775.77      735.86     18.26 o
  -9  -1   5      843.78      825.83     12.67 o
  -8  -1   5     1171.71     1217.16     20.34 o
  -7  -1   5       19.22       23.95      1.21 o
  -6  -1   5       30.46       31.97      1.08 o
  -5  -1   5     1808.32     1831.24     37.36 o
  -4  -1   5     1919.02     1899.07     42.17 o
  -3  -1   5      290.49      295.27      7.02 o
  -2  -1   5     1243.80     1225.79     32.05 o
  -1  -1   5     1013.66     1016.78     30.44 o
   0  -1   5      774.39      782.11     28.76 o
   1  -1   5      350.59      361.66     11.69 o
   2  -1   5      235.04      227.86     11.67 o
   3  -1   5      326.00      312.52      6.47 o
   4  -1   5     1518.96     1535.22     24.91 o
   5  -1   5     1275.77     1255.96     21.09 o
   6  -1   5       78.07       78.55      3.87 o
   7  -1   5        0.33        2.35      1.01 o
   8  -1   5      104.90       97.89      3.36 o
 -10   0   5      897.51      859.76     21.14 o
  -9   0   5     1548.65     1487.79     33.28 o
  -8   0   5       44.44       48.42      2.61 o
  -7   0   5        5.26        6.62      0.78 o
  -6   0   5      224.20      229.02      3.85 o
  -5   0   5     1004.27      989.26     18.35 o
  -4   0   5     1317.11     1306.63     32.36 o
  -3   0   5      315.66      295.60      7.14 o
  -2   0   5      162.92      225.76      6.54 o
  -1   0   5     4719.23     4963.92    127.79 o
   0   0   5     1200.66     1264.32     46.42 o
   1   0   5      206.77      197.21      7.24 o
   2   0   5      668.10      663.34     14.02 o
   3   0   5      640.43      597.46     14.22 o
   4   0   5      725.35      715.67     13.55 o
   5   0   5     1321.92     1335.61     29.21 o
   6   0   5        6.76        6.90      0.96 o
   7   0   5       38.83       37.11      1.70 o
 -10   1   5      838.84      794.74     22.47 o
  -9   1   5      380.19      377.36      6.18 o
  -8   1   5        4.18        7.52      1.06 o
  -7   1   5        0.68        3.00      0.90 o
  -6   1   5      404.38      391.89      8.01 o
  -5   1   5     1151.65     1088.95     17.47 o
  -4   1   5     2038.86     2048.76     41.36 o
  -3   1   5     2526.87     2563.38     52.31 o
  -2   1   5      478.02      511.15     13.92 o
  -1   1   5      178.81      187.60      5.59 o
   0   1   5     1017.59      993.12     65.93 o
   1   1   5     1246.35     1191.22     20.64 o
   2   1   5      644.23      626.54      7.04 o
   3   1   5      592.06      600.86      8.63 o
   4   1   5      876.09      847.90     17.23 o
   5   1   5      254.37      254.71      5.12 o
   6   1   5       62.50       55.91      1.61 o
   7   1   5       15.04        8.63      0.93 o
 -10   2   5      993.82      962.38     20.60 o
  -9   2   5      174.42      185.32      3.65 o
  -8   2   5      115.59      113.10      2.40 o
  -7   2   5       69.15       72.39      2.38 o
  -6   2   5     1907.12     1863.24     42.29 o
  -5   2   5     2372.38     2313.42     31.90 o
  -4   2   5      962.62      972.39     14.08 o
  -3   2   5      559.63      538.80      8.97 o
  -2   2   5      993.16      995.58     18.72 o
  -1   2   5      289.26      258.73      5.02 o
   0   2   5      337.11      324.65      6.88 o
   1   2   5      664.89      638.16      9.24 o
   2   2   5      341.82      343.89      4.53 o
   3   2   5      290.95      302.28      3.73 o
   4   2   5      855.30      867.19     11.08 o
   5   2   5      244.36      240.69      4.46 o
   6   2   5       65.69       62.99      1.80 o
 -10   3   5      500.39      485.91     16.82 o
  -9   3   5      555.28      567.84      9.99 o
  -8   3   5       23.51       23.59      1.01 o
  -7   3   5      137.53      149.01      2.91 o
  -6   3   5     1095.38     1100.53     18.27 o
  -5   3   5     1104.04     1060.56     17.10 o
  -4   3   5      380.17      391.74      5.40 o
  -3   3   5      296.05      289.14      4.02 o
  -2   3   5       68.12       69.44      1.61 o
  -1   3   5      248.12      235.44      3.21 o
   0   3   5      593.17      565.89      7.48 o
   1   3   5      841.74      821.92     10.90 o
   2   3   5      345.59      350.87      5.72 o
   3   3   5      222.93      233.62      3.33 o
   4   3   5      449.13      445.37      5.58 o
   5   3   5      559.20      563.17     12.40 o
   6   3   5      132.08      126.67      3.35 o
  -9   4   5       26.24       22.91      1.36 o
  -8   4   5       55.77       55.14      1.66 o
  -7   4   5      179.71      187.13      2.99 o
  -6   4   5      329.36      347.10      6.13 o
  -5   4   5      850.67      868.65     13.06 o
  -4   4   5      389.75      394.90      7.40 o
  -3   4   5       37.86       45.79      1.19 o
  -2   4   5      665.30      634.54     10.10 o
  -1   4   5      691.34      659.52     11.34 o
   0   4   5      737.23      750.05     11.03 o
   1   4   5      616.78      625.51      8.49 o
   2   4   5      413.88      421.82      5.48 o
   3   4   5      373.67      373.37      4.39 o
   4   4   5      500.07      502.48      7.25 o
   5   4   5       40.06       40.70      3.20 o
  -9   5   5        1.28        1.43      1.43 o
  -8   5   5        3.44        4.95      0.73 o
  -7   5   5      137.60      139.36      2.44 o
  -6   5   5      395.24      418.08      7.17 o
  -5   5   5     1515.22     1588.37     28.46 o
  -4   5   5     1267.19     1311.33     23.62 o
  -3   5   5       10.62       14.86      1.32 o
  -2   5   5        4.20        7.66      0.79 o
  -1   5   5      804.21      818.27     10.93 o
   0   5   5     1332.62     1379.50     17.85 o
   1   5   5      345.94      363.00      5.23 o
   2   5   5       60.99       62.54      1.57 o
   3   5   5      267.93      264.07      3.42 o
   4   5   5      188.41      188.15      3.34 o
  -8   6   5       29.99       27.25      2.35 o
  -7   6   5      116.48      119.47      2.71 o
  -6   6   5     1190.98     1250.75     22.21 o
  -5   6   5      933.35      965.78     15.97 o
  -4   6   5      141.37      155.35      4.30 o
  -3   6   5      220.45      231.49      4.03 o
  -2   6   5       17.43       16.45      0.82 o
  -1   6   5      316.70      331.20      4.48 o
   0   6   5      860.89      895.45     11.79 o
   1   6   5       38.68       43.14      1.44 o
   2   6   5       37.14       37.58      1.70 o
   3   6   5      391.22      391.77      5.83 o
  -7   7   5      193.94      192.08      7.40 o
  -6   7   5      626.40      631.34     11.53 o
  -5   7   5      393.44      403.99      7.76 o
  -4   7   5       15.39       14.87      1.17 o
  -3   7   5        5.90        6.08      0.86 o
  -2   7   5      166.57      164.74      2.85 o
  -1   7   5      621.81      635.65      8.68 o
   0   7   5      482.92      483.04      6.53 o
   1   7   5      116.69      110.07      1.99 o
  -4   8   5        2.86        3.70      1.35 o
  -3   8   5        8.28        6.06      1.09 o
  -2   8   5      195.81      203.14      4.43 o
  -1   8   5      721.65      689.60     17.66 o
  -3 -11   6      243.43      227.57      7.57 o
  -2 -11   6       12.59       13.66      2.61 o
  -1 -11   6       49.30       44.20      2.34 o
   0 -11   6      424.75      412.47      6.59 o
   1 -11   6     1171.50     1166.91     21.62 o
   2 -11   6      302.59      286.38      4.94 o
   3 -11   6      102.58       93.80      3.08 o
  -5 -10   6     1105.63     1092.25     15.51 o
  -4 -10   6      563.54      551.28      7.48 o
  -3 -10   6       41.70       35.31      2.36 o
  -2 -10   6        0.63        0.20      1.68 o
  -1 -10   6      105.86      107.39      3.14 o
   0 -10   6     1269.66     1254.09     18.27 o
   1 -10   6      851.84      864.25     19.00 o
   2 -10   6      136.99      145.79      2.59 o
   3 -10   6       13.54       12.98      0.92 o
   4 -10   6      134.40      137.19      3.83 o
   5 -10   6      249.84      243.21      7.06 o
  -7  -9   6        4.35        7.86      1.85 o
  -6  -9   6      405.43      408.42      7.27 o
  -5  -9   6     1265.25     1312.14     17.05 o
  -4  -9   6      410.91      424.21      6.10 o
  -3  -9   6      196.83      207.21      3.91 o
  -2  -9   6       87.33       95.64      2.09 o
  -1  -9   6      134.79      139.44      2.61 o
   0  -9   6      716.42      713.14      9.70 o
   1  -9   6      373.19      380.33      5.67 o
   2  -9   6      358.82      374.15      5.47 o
   3  -9   6      111.81      111.23      2.24 o
   4  -9   6       41.26       40.19      2.52 o
   5  -9   6      339.07      338.50      6.97 o
  -8  -8   6        6.57        2.19      1.51 o
  -7  -8   6       79.65       74.09      2.82 o
  -6  -8   6      678.50      680.05      9.23 o
  -5  -8   6     1104.06     1124.54     13.70 o
  -4  -8   6      482.42      482.99      6.79 o
  -3  -8   6        0.44        4.82      0.75 o
  -2  -8   6        5.51        8.41      0.77 o
  -1  -8   6     1145.27     1148.82     14.45 o
   0  -8   6     1380.83     1386.44     18.36 o
   1  -8   6      405.41      402.86      6.15 o
   2  -8   6      279.31      298.46      4.51 o
   3  -8   6      149.75      154.25      2.71 o
   4  -8   6      316.86      321.17      5.13 o
   5  -8   6      493.74      498.52      9.90 o
  -8  -7   6       10.28       11.72      1.25 o
  -7  -7   6      264.14      279.00      4.56 o
  -6  -7   6     1194.51     1179.49     15.08 o
  -5  -7   6      777.71      757.25      9.47 o
  -4  -7   6      823.20      844.39     10.43 o
  -3  -7   6      119.35      121.28      2.06 o
  -2  -7   6        9.72       14.51      1.00 o
  -1  -7   6      995.31      975.93     10.57 o
   0  -7   6     2430.61     2413.53     36.86 o
   1  -7   6     1606.66     1604.34     22.58 o
   2  -7   6      355.52      359.90      5.14 o
   3  -7   6       29.14       29.99      1.05 o
   4  -7   6      385.13      384.47      6.24 o
   5  -7   6      292.58      307.44      7.41 o
   6  -7   6      517.03      520.56     24.22 o
  -9  -6   6      120.18      113.87      4.71 o
  -8  -6   6       75.26       74.46      2.21 o
  -7  -6   6      372.17      387.88      6.01 o
  -6  -6   6      909.49      943.76     12.22 o
  -5  -6   6     1332.54     1319.84     18.67 o
  -4  -6   6      360.05      346.13      4.18 o
  -3  -6   6        6.37        9.72      0.59 o
  -2  -6   6      135.41      148.60      3.00 o
  -1  -6   6     1698.14     1599.60     18.66 o
   0  -6   6     2006.74     1871.29     27.41 o
   1  -6   6     1181.95     1158.76     16.49 o
   2  -6   6       14.16       16.61      0.69 o
   3  -6   6       48.48       55.64      1.45 o
   4  -6   6      440.79      452.29      7.20 o
   5  -6   6      622.71      640.87     18.02 o
   6  -6   6      198.99      219.66      9.25 o
  -9  -5   6       90.50       91.04      3.95 o
  -8  -5   6       85.55       85.24      2.64 o
  -7  -5   6      239.08      245.98      5.03 o
  -6  -5   6      988.22      999.66     14.11 o
  -5  -5   6     1032.93     1009.42     19.97 o
  -4  -5   6      233.93      228.69      2.94 o
  -3  -5   6       77.74       88.84      1.82 o
  -2  -5   6      334.00      335.48      6.18 o
  -1  -5   6     1851.12     1668.59     60.32 o
   0  -5   6     2576.22     2453.83    100.55 o
   1  -5   6      620.35      614.46      9.27 o
   2  -5   6        2.24        5.73      0.53 o
   3  -5   6       50.90       53.28      1.38 o
   4  -5   6      571.17      600.80     13.32 o
   5  -5   6     1779.61     1821.45     48.56 o
   6  -5   6      560.85      546.97     19.85 o
 -10  -4   6      208.94      208.60     20.44 o
  -9  -4   6       61.77       66.41      3.95 o
  -8  -4   6      136.91      133.26      3.31 o
  -7  -4   6      486.07      504.33      8.96 o
  -6  -4   6     1269.31     1240.97     21.21 o
  -5  -4   6     1235.54     1194.28     13.65 o
  -4  -4   6      133.49      128.34      2.82 o
  -3  -4   6        0.40        4.53      0.57 o
  -2  -4   6      946.11      944.91     21.02 o
  -1  -4   6     2939.48     2338.41    145.49 o
   0  -4   6     3159.26     3063.69     73.80 o
   1  -4   6      637.14      619.54     13.23 o
   2  -4   6        8.09        7.64      0.50 o
   3  -4   6       64.73       76.79      1.55 o
   4  -4   6      914.36      905.70     17.28 o
   5  -4   6     1259.78     1269.20     43.56 o
   6  -4   6      587.21      598.77     21.70 o
   7  -4   6       70.35       71.65      4.71 o
 -10  -3   6      212.16      208.91      5.16 o
  -9  -3   6       42.34       46.39      2.55 o
  -8  -3   6      268.87      278.66      5.43 o
  -7  -3   6     2090.70     2150.19     34.82 o
  -6  -3   6     1809.07     1736.82     38.45 o
  -5  -3   6      945.89      946.35     15.22 o
  -4  -3   6      248.55      250.12      4.78 o
  -3  -3   6      153.90      143.80      3.95 o
  -2  -3   6     1712.47     1763.50     64.08 o
  -1  -3   6     3223.71     3455.39    178.96 o
   0  -3   6     1828.74     1948.16     65.94 o
   1  -3   6      423.20      423.84     12.69 o
   2  -3   6      190.63      167.31      2.31 o
   3  -3   6      317.13      315.91      4.50 o
   4  -3   6     1008.34      998.80     18.21 o
   5  -3   6     1399.84     1357.32     32.55 o
   6  -3   6      296.99      280.57      9.17 o
   7  -3   6       25.52       25.57      3.03 o
 -10  -2   6      475.19      460.50      9.43 o
  -9  -2   6      345.62      331.11      6.48 o
  -8  -2   6      271.21      273.67      5.31 o
  -7  -2   6      454.18      467.25      8.33 o
  -6  -2   6     2038.71     1939.24     31.51 o
  -5  -2   6      400.87      370.01      8.03 o
  -4  -2   6      264.58      266.46      5.95 o
  -3  -2   6      153.26      162.12      3.90 o
  -2  -2   6     2484.50     2598.26    104.11 o
  -1  -2   6     2539.12     2725.43     99.40 o
   0  -2   6     1544.85     1636.02     65.92 o
   1  -2   6        2.15        7.54      1.08 o
   2  -2   6       23.76       29.96      0.98 o
   3  -2   6      516.55      544.51      7.10 o
   4  -2   6     1621.09     1545.15     23.05 o
   5  -2   6     1121.84     1121.50     24.17 o
   6  -2   6      172.57      173.24      8.07 o
   7  -2   6        0.88        2.19      0.84 o
 -10  -1   6      111.59      105.45      2.59 o
  -9  -1   6      503.05      505.47      8.16 o
  -8  -1   6      235.10      245.30      4.89 o
  -7  -1   6      402.55      385.45      7.08 o
  -6  -1   6      332.33      323.92      6.29 o
  -5  -1   6       12.15       16.51      0.89 o
  -4  -1   6      245.35      237.29      7.50 o
  -3  -1   6     1956.72     1944.75     57.97 o
  -2  -1   6     2296.19     2270.19     50.81 o
  -1  -1   6     3759.99     3928.45    145.66 o
   0  -1   6      441.54      433.54     13.16 o
   1  -1   6        0.39        4.86      0.84 o
   2  -1   6      260.01      250.72      4.29 o
   3  -1   6      576.62      580.79      8.17 o
   4  -1   6     1876.92     1832.08     30.46 o
   5  -1   6     1109.47     1127.26     24.29 o
   6  -1   6        7.68        7.04      0.84 o
   7  -1   6        0.58        0.67      0.84 o
 -10   0   6      122.61      114.96      2.63 o
  -9   0   6      287.85      274.83      4.62 o
  -8   0   6      319.25      321.98      8.49 o
  -7   0   6      809.91      783.94     12.99 o
  -6   0   6      571.68      552.57      9.94 o
  -5   0   6      234.66      234.37      3.37 o
  -4   0   6      664.21      695.08     14.45 o
  -3   0   6      633.92      604.62     14.00 o
  -2   0   6     2129.30     1999.31     52.15 o
  -1   0   6     4339.09     4359.65     87.38 o
   0   0   6      521.36      517.82     12.87 o
   1   0   6      199.94      195.91      3.34 o
   2   0   6        0.57        7.91      0.61 o
   3   0   6      998.36     1008.85     16.30 o
   4   0   6     1990.74     1969.27     28.97 o
   5   0   6      427.57      429.39      7.54 o
   6   0   6       10.39        8.62      0.79 o
   7   0   6        0.99        1.01      0.84 o
 -10   1   6      310.34      287.97      6.48 o
  -9   1   6      299.73      294.70      5.63 o
  -8   1   6     1123.81     1127.83     24.38 o
  -7   1   6      704.22      689.73     18.88 o
  -6   1   6      201.10      214.20      5.30 o
  -5   1   6      204.45      213.82      2.96 o
  -4   1   6      869.30      877.34     15.25 o
  -3   1   6      601.78      568.84     10.15 o
  -2   1   6     1079.01     1077.99     14.94 o
  -1   1   6      394.91      381.69      5.39 o
   0   1   6      513.85      511.78      8.12 o
   1   1   6        1.85        4.19      0.61 o
   2   1   6       11.89       17.49      0.72 o
   3   1   6     1425.98     1415.66     18.01 o
   4   1   6     2174.42     2191.54     31.61 o
   5   1   6      114.36      107.54      2.42 o
   6   1   6       13.99       12.69      1.01 o
 -10   2   6      685.18      654.95     22.37 o
  -9   2   6      296.85      308.64      4.94 o
  -8   2   6       89.17       98.90      2.43 o
  -7   2   6      343.26      345.12      6.94 o
  -6   2   6      161.42      156.86      3.48 o
  -5   2   6      197.61      220.84      3.37 o
  -4   2   6      345.56      339.54      4.84 o
  -3   2   6      873.52      846.00     12.76 o
  -2   2   6     1326.38     1292.53     15.05 o
  -1   2   6      677.22      683.41      9.53 o
   0   2   6       11.35       14.49      0.83 o
   1   2   6       32.72       38.59      1.42 o
   2   2   6      547.26      547.72      6.37 o
   3   2   6     2320.97     2343.80     26.80 o
   4   2   6     1373.05     1370.17     19.03 o
   5   2   6       42.68       40.44      1.68 o
  -9   3   6      157.45      153.34      2.59 o
  -8   3   6        0.37        3.46      0.77 o
  -7   3   6       13.85       15.80      1.29 o
  -6   3   6      343.54      338.51      6.82 o
  -5   3   6      615.64      628.74     17.52 o
  -4   3   6      789.29      799.19     11.02 o
  -3   3   6      706.32      665.05     20.20 o
  -2   3   6     1338.70     1289.31     19.32 o
  -1   3   6      444.47      441.36     11.03 o
   0   3   6       60.01       66.34      1.64 o
   1   3   6      125.19      132.58      2.37 o
   2   3   6      717.75      729.15      8.73 o
   3   3   6      955.97      972.70     10.82 o
   4   3   6      462.42      474.85      7.16 o
   5   3   6       18.37       14.80      1.85 o
  -9   4   6       27.05       24.58      1.59 o
  -8   4   6       89.34       89.91      2.51 o
  -7   4   6      226.22      232.77      5.08 o
  -6   4   6      627.25      650.88     12.23 o
  -5   4   6      829.88      861.79     15.87 o
  -4   4   6      118.89      131.87      2.56 o
  -3   4   6      519.82      524.80      7.29 o
  -2   4   6     1426.33     1438.00     18.76 o
  -1   4   6      223.75      239.72      4.13 o
   0   4   6        6.29        8.61      0.87 o
   1   4   6       54.30       61.08      1.72 o
   2   4   6      756.28      790.98      9.09 o
   3   4   6      875.35      888.11      9.85 o
   4   4   6       38.28       29.94      4.20 o
  -8   5   6       61.45       56.01      2.04 o
  -7   5   6      304.41      307.71      5.05 o
  -6   5   6      744.64      794.93     14.67 o
  -5   5   6      445.31      465.02      8.99 o
  -4   5   6       52.69       64.35      2.63 o
  -3   5   6      303.08      323.34      4.77 o
  -2   5   6      137.91      148.62      2.44 o
  -1   5   6      257.11      272.29      4.14 o
   0   5   6       83.25       88.87      1.93 o
   1   5   6       88.29       89.85      1.97 o
   2   5   6      683.24      697.91      8.89 o
   3   5   6      735.55      725.68     11.74 o
  -7   6   6      145.70      135.57      3.46 o
  -6   6   6      776.28      809.78     14.70 o
  -5   6   6      209.74      221.98      7.63 o
  -4   6   6      160.94      159.54      7.09 o
  -3   6   6      282.90      284.04      5.15 o
  -2   6   6      124.32      125.92      2.58 o
  -1   6   6       88.01       91.06      1.89 o
   0   6   6      194.25      199.52      3.04 o
   1   6   6      315.61      310.14      5.39 o
  -5   7   6      245.11      249.77      7.91 o
  -4   7   6      134.02      129.56      3.18 o
  -3   7   6      112.75      107.11      5.68 o
  -2   7   6      264.63      261.69      7.89 o
  -1   7   6      251.16      246.91      5.17 o
  -3 -11   7      332.11      329.49     10.09 o
  -2 -11   7      277.30      267.09      8.41 o
  -1 -11   7      172.07      155.22      6.64 o
   0 -11   7      141.58      142.13      3.60 o
   1 -11   7       74.24       80.39      2.62 o
   2 -11   7      159.33      157.16      3.40 o
  -5 -10   7      588.39      561.76      8.18 o
  -4 -10   7      262.18      243.74      3.96 o
  -3 -10   7      182.69      176.34      4.84 o
  -2 -10   7      113.12      110.22      8.39 o
  -1 -10   7       49.90       50.57      2.37 o
   0 -10   7      523.61      528.44     12.09 o
   1 -10   7      145.87      152.72      2.84 o
   2 -10   7      274.95      286.74      4.19 o
   3 -10   7      355.36      365.92      6.00 o
   4 -10   7      555.73      569.68     15.98 o
  -7  -9   7       35.22       35.77      1.67 o
  -6  -9   7      408.05      404.17      6.20 o
  -5  -9   7     1062.73     1059.99     13.91 o
  -4  -9   7      538.13      562.91      8.95 o
  -3  -9   7       84.26       92.21      2.34 o
  -2  -9   7       57.55       63.97      2.37 o
  -1  -9   7      250.57      257.72      4.05 o
   0  -9   7      157.19      161.54      3.27 o
   1  -9   7      843.21      873.14     12.86 o
   2  -9   7      664.30      674.58      8.67 o
   3  -9   7      216.24      220.37      3.79 o
   4  -9   7      320.04      329.67      6.89 o
   5  -9   7      270.05      257.84      7.40 o
  -7  -8   7      165.00      159.19      3.03 o
  -6  -8   7      817.18      841.18     12.29 o
  -5  -8   7      485.32      516.01      7.23 o
  -4  -8   7      877.66      927.46     14.25 o
  -3  -8   7        6.77        8.91      0.81 o
  -2  -8   7      178.16      184.90      3.08 o
  -1  -8   7     1018.60     1036.91     12.74 o
   0  -8   7      313.91      318.05      4.63 o
   1  -8   7      235.64      246.03      3.72 o
   2  -8   7      623.20      635.87      9.56 o
   3  -8   7      328.35      334.34      5.34 o
   4  -8   7      467.37      464.47      9.36 o
   5  -8   7       55.73       53.32      4.20 o
  -8  -7   7       20.23       14.92      0.87 o
  -7  -7   7      218.58      225.53      3.85 o
  -6  -7   7     1378.86     1381.06     20.13 o
  -5  -7   7     1261.48     1279.18     15.48 o
  -4  -7   7       37.90       47.16      1.85 o
  -3  -7   7       21.35       23.71      0.95 o
  -2  -7   7      274.61      278.00      3.91 o
  -1  -7   7      696.26      694.43      8.71 o
   0  -7   7     1240.04     1227.17     14.97 o
   1  -7   7      695.24      708.93     10.30 o
   2  -7   7       67.22       70.61      1.75 o
   3  -7   7      571.77      593.81      8.24 o
   4  -7   7      164.38      168.63      3.54 o
   5  -7   7       61.98       64.25      4.88 o
  -9  -6   7       13.29       14.30      1.85 o
  -8  -6   7        3.85        3.38      0.83 o
  -7  -6   7      531.31      575.68      8.44 o
  -6  -6   7     1774.29     1817.03     24.91 o
  -5  -6   7     1948.32     1938.73     23.12 o
  -4  -6   7        7.31        9.99      0.78 o
  -3  -6   7       10.13        9.60      0.66 o
  -2  -6   7      273.34      276.73      3.88 o
  -1  -6   7     1196.68     1204.43     16.00 o
   0  -6   7     1601.05     1581.07     19.44 o
   1  -6   7      943.47      937.43     12.61 o
   2  -6   7       96.43      109.16      1.88 o
   3  -6   7      444.91      472.59      6.69 o
   4  -6   7      191.43      197.22      4.28 o
   5  -6   7       96.29       89.82      5.89 o
   6  -6   7      199.50      196.62      8.41 o
  -9  -5   7       58.84       59.73      2.62 o
  -8  -5   7      147.98      152.80      3.50 o
  -7  -5   7     1444.88     1484.30     20.55 o
  -6  -5   7     2444.60     2486.30     33.87 o
  -5  -5   7      655.50      651.73     11.75 o
  -4  -5   7       44.33       43.11      1.31 o
  -3  -5   7        9.37       13.70      0.65 o
  -2  -5   7      589.58      570.36      7.32 o
  -1  -5   7     1866.13     1779.57     20.64 o
   0  -5   7     1551.69     1559.89     18.56 o
   1  -5   7      157.86      170.17      2.72 o
   2  -5   7      181.51      194.20      2.90 o
   3  -5   7      264.42      264.43      4.24 o
   4  -5   7      544.60      557.64     10.56 o
   5  -5   7      361.36      366.33     14.30 o
   6  -5   7      160.49      168.03      7.74 o
 -10  -4   7       26.21       21.53      1.85 o
  -9  -4   7        2.71        3.89      1.36 o
  -8  -4   7      585.46      586.10     10.14 o
  -7  -4   7     1685.74     1741.71     28.47 o
  -6  -4   7      727.40      739.93     10.64 o
  -5  -4   7      650.12      648.82     14.40 o
  -4  -4   7        6.69        7.65      0.94 o
  -3  -4   7       28.16       26.81      0.84 o
  -2  -4   7      754.04      756.39     14.93 o
  -1  -4   7     2510.73     2412.42     36.32 o
   0  -4   7     1453.23     1345.83     21.26 o
   1  -4   7      147.55      160.89      2.57 o
   2  -4   7        8.08       15.49      0.70 o
   3  -4   7      585.76      595.80      8.90 o
   4  -4   7      733.70      724.40     13.56 o
   5  -4   7      415.18      414.11     12.45 o
   6  -4   7      231.03      237.66      9.92 o
 -10  -3   7        7.32        7.27      2.27 o
  -9  -3   7        0.59       -0.17      1.24 o
  -8  -3   7      600.10      624.83     10.75 o
  -7  -3   7     1989.32     2015.09     32.80 o
  -6  -3   7      816.10      798.03     17.75 o
  -5  -3   7       52.03       58.71      2.07 o
  -4  -3   7        3.93        8.15      0.62 o
  -3  -3   7      354.60      359.96      8.07 o
  -2  -3   7     1464.46     1476.79     38.70 o
  -1  -3   7     2822.47     2819.98     56.32 o
   0  -3   7     1751.62     1649.38     20.64 o
   1  -3   7       53.15       47.66      1.49 o
   2  -3   7      201.13      206.81      3.24 o
   3  -3   7      285.52      273.39      4.12 o
   4  -3   7      727.42      677.98     12.77 o
   5  -3   7      494.55      501.70     11.27 o
   6  -3   7      151.94      143.13      6.90 o
 -10  -2   7        9.20        9.34      1.17 o
  -9  -2   7      116.44      108.86      3.68 o
  -8  -2   7      227.95      225.29      5.97 o
  -7  -2   7     1311.70     1297.13     21.40 o
  -6  -2   7     3200.17     3089.82     57.13 o
  -5  -2   7        6.72       13.23      0.79 o
  -4  -2   7       47.65       44.66      1.51 o
  -3  -2   7      482.85      476.21      8.20 o
  -2  -2   7     2615.64     2608.61     52.65 o
  -1  -2   7     4335.39     4351.56     98.63 o
   0  -2   7      865.32      818.48     10.72 o
   1  -2   7       91.13       92.06      2.77 o
   2  -2   7      151.90      164.26      2.85 o
   3  -2   7      427.40      408.01      6.52 o
   4  -2   7      729.37      694.83     13.07 o
   5  -2   7      352.69      349.86      8.23 o
   6  -2   7       89.36       92.49      4.79 o
 -10  -1   7       14.60        9.53      1.21 o
  -9  -1   7      363.85      347.29      7.48 o
  -8  -1   7      965.83      944.20     15.76 o
  -7  -1   7     1395.61     1361.32     22.40 o
  -6  -1   7      557.98      547.68     14.78 o
  -5  -1   7      207.74      204.64      3.12 o
  -4  -1   7       10.02       12.46      0.73 o
  -3  -1   7      582.98      544.58      7.61 o
  -2  -1   7     3876.96     3748.76     47.18 o
  -1  -1   7     1367.82     1337.17     19.22 o
   0  -1   7       97.55      112.87      2.06 o
   1  -1   7       20.01       26.31      0.81 o
   2  -1   7      226.07      223.34      3.16 o
   3  -1   7      908.02      905.66     12.62 o
   4  -1   7      932.88      947.65     16.08 o
   5  -1   7      213.66      219.94      5.56 o
   6  -1   7      152.65      147.17      4.71 o
 -10   0   7      284.03      269.17      7.33 o
  -9   0   7      252.74      250.70      5.33 o
  -8   0   7      938.58      937.04     20.42 o
  -7   0   7      926.98      953.48     16.03 o
  -6   0   7      176.35      180.22      3.54 o
  -5   0   7        1.88        3.06      0.65 o
  -4   0   7       19.63       21.66      0.88 o
  -3   0   7      361.06      348.87      4.87 o
  -2   0   7     5023.43     4929.42     61.94 o
  -1   0   7     1184.47     1166.12     15.65 o
   0   0   7      121.94      129.90      1.96 o
   1   0   7       18.13       21.20      0.74 o
   2   0   7     1046.43     1022.51     11.89 o
   3   0   7     1848.90     1876.57     25.03 o
   4   0   7      761.72      776.50     12.87 o
   5   0   7       71.89       75.96      1.98 o
   6   0   7      160.62      146.83      4.54 o
 -10   1   7       69.44       61.35      3.19 o
  -9   1   7      223.53      225.78      5.31 o
  -8   1   7      752.70      728.16     16.16 o
  -7   1   7      663.32      685.19     15.29 o
  -6   1   7       51.70       68.70      3.09 o
  -5   1   7        1.09        3.35      0.75 o
  -4   1   7       87.83       79.23      2.37 o
  -3   1   7     1857.99     1812.20     24.33 o
  -2   1   7     1762.56     1762.87     28.45 o
  -1   1   7      880.89      888.16     16.88 o
   0   1   7      214.41      213.39      4.07 o
   1   1   7      107.13      106.98      1.92 o
   2   1   7      395.15      401.15      6.62 o
   3   1   7     1141.90     1173.29     16.49 o
   4   1   7      222.70      218.92      5.20 o
   5   1   7       92.51       94.18      2.66 o
  -9   2   7       96.98      101.82      2.60 o
  -8   2   7      621.33      604.23     13.50 o
  -7   2   7     1203.43     1204.70     25.93 o
  -6   2   7      103.02      112.05      3.86 o
  -5   2   7        0.28        2.77      1.00 o
  -4   2   7      376.26      363.64      5.95 o
  -3   2   7     2129.29     2102.97     30.33 o
  -2   2   7     1768.55     1809.66     29.42 o
  -1   2   7      166.10      183.15      3.35 o
   0   2   7        0.99        2.40      0.69 o
   1   2   7      110.03      114.59      2.35 o
   2   2   7      460.23      481.81      6.05 o
   3   2   7      622.89      633.34      8.33 o
   4   2   7      242.33      232.70      4.32 o
  -9   3   7      256.98      249.10      5.50 o
  -8   3   7      575.61      588.67     10.12 o
  -7   3   7      317.49      330.05      6.76 o
  -6   3   7      110.85      118.77      3.34 o
  -5   3   7       25.07       27.63      1.24 o
  -4   3   7      570.09      557.94      8.64 o
  -3   3   7     1786.50     1786.00     23.09 o
  -2   3   7      581.00      623.64      9.34 o
  -1   3   7        0.72        7.17      1.56 o
   0   3   7       15.53       13.09      1.13 o
   1   3   7       93.62       98.57      2.02 o
   2   3   7      480.33      513.33      6.09 o
   3   3   7      680.94      662.84      8.15 o
  -8   4   7      469.77      470.86      8.26 o
  -7   4   7       82.85       85.38      3.03 o
  -6   4   7       29.39       33.10      1.74 o
  -5   4   7      118.54      124.31      2.70 o
  -4   4   7      266.37      275.67      4.68 o
  -3   4   7     1542.45     1543.88     20.03 o
  -2   4   7      469.04      488.76      7.47 o
  -1   4   7        1.96        2.52      0.75 o
   0   4   7        6.10        7.56      0.78 o
   1   4   7      302.28      312.81      4.36 o
   2   4   7      825.79      825.89      9.97 o
  -7   5   7      336.07      349.52      8.07 o
  -6   5   7       64.05       65.70      2.20 o
  -5   5   7        8.02        9.91      0.94 o
  -4   5   7      606.25      620.10     10.51 o
  -3   5   7      525.81      552.13      9.50 o
  -2   5   7      418.98      435.17      6.01 o
  -1   5   7      242.95      241.49      3.60 o
   0   5   7       11.67       10.74      0.81 o
   1   5   7      120.92      127.24      2.28 o
  -6   6   7      118.28      120.60      4.37 o
  -5   6   7       35.43       39.91      1.82 o
  -4   6   7      400.97      371.61     13.70 o
  -3   6   7      478.09      464.72      9.22 o
  -2   6   7      219.32      220.84      5.97 o
  -1   6   7       33.97       30.76      1.42 o
  -3 -11   8      326.62      304.95      7.02 o
  -2 -11   8      545.86      501.97     10.97 o
  -1 -11   8      230.64      209.91      8.24 o
   0 -11   8       60.80       57.39      4.46 o
   1 -11   8        3.16        3.11      1.09 o
  -5 -10   8       74.29       69.03      2.38 o
  -4 -10   8       91.72       86.60      3.03 o
  -3 -10   8      529.95      541.36     12.05 o
  -2 -10   8      468.63      476.83     10.68 o
  -1 -10   8      495.50      509.65      6.68 o
   0 -10   8       15.10       15.95      1.34 o
   1 -10   8       39.09       41.08      2.44 o
   2 -10   8      266.11      271.73      4.83 o
   3 -10   8      930.30      968.99     20.64 o
  -6  -9   8      225.83      225.80      3.76 o
  -5  -9   8      144.68      140.25      2.53 o
  -4  -9   8      443.86      447.78      7.17 o
  -3  -9   8      297.81      301.87      7.38 o
  -2  -9   8      462.81      473.30      8.91 o
  -1  -9   8      225.57      244.40      3.60 o
   0  -9   8        7.15        9.18      0.86 o
   1  -9   8      366.73      379.29      5.37 o
   2  -9   8      672.50      674.93      9.59 o
   3  -9   8      510.44      519.04      9.57 o
   4  -9   8      299.14      289.97      8.24 o
  -7  -8   8      243.31      233.99      4.49 o
  -6  -8   8      204.45      220.03      3.84 o
  -5  -8   8      355.96      371.46      5.39 o
  -4  -8   8      525.78      531.31      8.47 o
  -3  -8   8      605.82      621.92      8.78 o
  -2  -8   8      545.36      576.17      9.29 o
  -1  -8   8       98.56      105.78      1.96 o
   0  -8   8       75.53       82.84      1.95 o
   1  -8   8      226.23      234.73      5.21 o
   2  -8   8      741.87      770.25     10.41 o
   3  -8   8     1159.02     1174.73     18.05 o
   4  -8   8      137.67      140.40      3.64 o
  -8  -7   8      137.15      147.07      2.77 o
  -7  -7   8      485.57      473.10      9.34 o
  -6  -7   8      421.65      411.95      6.50 o
  -5  -7   8      439.95      472.52      6.68 o
  -4  -7   8       83.85       92.61      2.96 o
  -3  -7   8     1173.71     1216.94     16.66 o
  -2  -7   8      881.39      900.14     14.09 o
  -1  -7   8      110.01      115.82      2.04 o
   0  -7   8       94.88      102.35      2.03 o
   1  -7   8      198.59      206.02      3.14 o
   2  -7   8      533.75      567.78      7.83 o
   3  -7   8     1327.71     1367.15     19.04 o
   4  -7   8      119.98      113.76      3.74 o
  -9  -6   8       81.87       69.46      3.53 o
  -8  -6   8      183.80      173.85      3.74 o
  -7  -6   8      311.16      338.35      6.19 o
  -6  -6   8      925.79      945.42     12.52 o
  -5  -6   8      509.89      515.15      7.94 o
  -4  -6   8      254.76      263.05      4.70 o
  -3  -6   8      164.76      180.45      3.10 o
  -2  -6   8      628.50      634.48      7.59 o
  -1  -6   8      270.95      278.19      3.73 o
   0  -6   8      132.11      144.56      2.29 o
   1  -6   8      346.48      365.39      5.70 o
   2  -6   8     1682.05     1749.80     21.50 o
   3  -6   8      557.92      566.74      9.15 o
   4  -6   8      119.82      121.78      3.04 o
   5  -6   8        0.54        0.84      2.35 o
  -9  -5   8       25.43       22.82      1.14 o
  -8  -5   8      214.57      219.96      4.35 o
  -7  -5   8      468.89      488.69      7.31 o
  -6  -5   8      723.07      737.42     11.16 o
  -5  -5   8      435.81      443.98      6.29 o
  -4  -5   8      161.84      166.51      3.27 o
  -3  -5   8      278.79      284.73      4.41 o
  -2  -5   8      450.76      458.93      5.31 o
  -1  -5   8      450.19      470.02      5.89 o
   0  -5   8      208.93      223.79      3.16 o
   1  -5   8      877.34      921.27     12.29 o
   2  -5   8     2127.83     2144.98     26.26 o
   3  -5   8      589.51      602.50      9.78 o
   4  -5   8        0.51        2.35      0.88 o
   5  -5   8        0.57        1.47      0.80 o
 -10  -4   8        0.31        1.01      1.35 o
  -9  -4   8        0.90        1.35      1.19 o
  -8  -4   8      191.79      201.28      3.59 o
  -7  -4   8      556.08      568.07      8.39 o
  -6  -4   8     1032.71     1067.06     17.07 o
  -5  -4   8      579.93      597.15      8.22 o
  -4  -4   8      178.63      185.49      3.80 o
  -3  -4   8      498.95      486.33      7.72 o
  -2  -4   8      977.58      953.76     12.05 o
  -1  -4   8      835.73      827.24     10.28 o
   0  -4   8      398.03      394.89      5.06 o
   1  -4   8      495.48      515.38      7.11 o
   2  -4   8     1040.23     1053.07     14.36 o
   3  -4   8      460.93      472.87      7.90 o
   4  -4   8        2.79        3.93      1.02 o
   5  -4   8        5.95       10.56      0.95 o
 -10  -3   8        0.48       -0.67      1.35 o
  -9  -3   8       50.50       44.16      2.50 o
  -8  -3   8      650.38      662.82      9.63 o
  -7  -3   8     1448.62     1448.58     19.99 o
  -6  -3   8      690.91      707.22     10.25 o
  -5  -3   8        1.79       10.09      0.87 o
  -4  -3   8      959.07      932.57     13.21 o
  -3  -3   8     1334.88     1368.09     19.03 o
  -2  -3   8      488.57      471.15      6.90 o
  -1  -3   8      152.51      165.23      2.73 o
   0  -3   8      288.91      289.36      3.91 o
   1  -3   8      644.48      662.91     12.84 o
   2  -3   8      850.34      850.98     12.43 o
   3  -3   8       65.56       57.78      1.94 o
   4  -3   8       41.26       45.53      2.04 o
   5  -3   8      124.01      123.10      6.06 o
 -10  -2   8        1.70       -1.35      1.35 o
  -9  -2   8       78.85       72.76      3.03 o
  -8  -2   8      539.31      555.37      9.70 o
  -7  -2   8     2304.14     2330.88     36.36 o
  -6  -2   8      643.26      658.49      9.61 o
  -5  -2   8        3.31        8.73      0.85 o
  -4  -2   8       21.45       23.16      0.95 o
  -3  -2   8      758.01      722.72     10.63 o
  -2  -2   8      497.44      511.20      7.88 o
  -1  -2   8      180.99      188.48      2.73 o
   0  -2   8      349.91      351.45      5.82 o
   1  -2   8     1781.32     1743.59     22.29 o
   2  -2   8      332.96      328.99      5.31 o
   3  -2   8      203.90      192.06      3.78 o
   4  -2   8      119.77      115.90      3.15 o
   5  -2   8      178.62      172.73      4.96 o
 -10  -1   8        2.46       -0.84      1.35 o
  -9  -1   8       22.54       16.75      1.60 o
  -8  -1   8     1034.60      999.86     21.74 o
  -7  -1   8     1219.65     1213.84     16.96 o
  -6  -1   8      177.79      183.92      4.13 o
  -5  -1   8      166.51      167.76      3.70 o
  -4  -1   8      127.58      122.92      2.45 o
  -3  -1   8      245.78      251.63      4.64 o
  -2  -1   8     1037.83     1056.74     15.61 o
  -1  -1   8      269.24      272.00      5.07 o
   0  -1   8     1299.28     1335.42     17.43 o
   1  -1   8     2175.08     2172.45     23.24 o
   2  -1   8      204.74      194.28      7.25 o
   3  -1   8        9.67       10.03      1.00 o
   4  -1   8      107.14      106.63      2.75 o
   5  -1   8      239.32      220.89      4.91 o
 -10   0   8        1.43       -1.18      1.18 o
  -9   0   8      234.50      217.68      6.22 o
  -8   0   8     1034.91      994.66     21.50 o
  -7   0   8      903.20      894.88     15.14 o
  -6   0   8      135.08      139.05      3.04 o
  -5   0   8       23.37       18.68      1.10 o
  -4   0   8      230.69      214.48      3.50 o
  -3   0   8     1255.06     1276.93     20.98 o
  -2   0   8     1301.29     1352.69     18.16 o
  -1   0   8      902.05      907.28     12.73 o
   0   0   8      249.69      276.83      3.91 o
   1   0   8      102.44      102.23      2.91 o
   2   0   8      356.46      360.10      8.61 o
   3   0   8      152.03      147.34      3.67 o
   4   0   8        8.72       12.79      0.93 o
  -9   1   8      656.64      612.64     13.43 o
  -8   1   8     1211.05     1186.28     25.33 o
  -7   1   8      429.62      462.01     10.74 o
  -6   1   8       32.68       31.66      2.23 o
  -5   1   8       30.40       20.44      1.11 o
  -4   1   8      317.19      320.81      5.34 o
  -3   1   8     1158.43     1240.73     17.73 o
  -2   1   8      584.98      615.66      9.35 o
  -1   1   8      661.28      657.28      9.89 o
   0   1   8      216.92      223.85      3.79 o
   1   1   8        0.75        3.59      0.95 o
   2   1   8      103.37      107.54      2.75 o
   3   1   8      383.63      367.33      6.36 o
   4   1   8      196.12      188.60      4.43 o
  -9   2   8      458.04      437.63      9.89 o
  -8   2   8     1220.12     1218.95     21.80 o
  -7   2   8      337.88      356.18      7.15 o
  -6   2   8       17.56       20.31      1.12 o
  -5   2   8        9.13        9.24      0.92 o
  -4   2   8      287.46      292.44      4.90 o
  -3   2   8      640.82      668.57     11.43 o
  -2   2   8      821.11      839.93     14.04 o
  -1   2   8      222.56      233.92      4.48 o
   0   2   8      171.65      175.51      4.03 o
   1   2   8      133.19      135.04      2.34 o
   2   2   8      441.38      446.25      6.75 o
   3   2   8      356.69      346.59      9.52 o
  -8   3   8      959.33      987.63     21.33 o
  -7   3   8      183.93      186.92      4.12 o
  -6   3   8       11.68        9.09      0.92 o
  -5   3   8        8.40        7.39      0.96 o
  -4   3   8      321.88      334.41      6.28 o
  -3   3   8     1198.76     1217.52     17.40 o
  -2   3   8      529.00      558.51      8.35 o
  -1   3   8      229.91      236.94      3.96 o
   0   3   8      123.21      118.38      2.91 o
   1   3   8      174.54      168.86      2.56 o
   2   3   8      332.05      322.32      5.07 o
  -7   4   8       28.22       29.60      4.88 o
  -6   4   8       12.81       13.10      0.91 o
  -5   4   8       39.98       44.75      2.53 o
  -4   4   8      920.14      951.81     24.56 o
  -3   4   8     1155.97     1149.59     18.88 o
  -2   4   8      402.41      409.10      6.21 o
  -1   4   8        8.25       11.19      1.19 o
   0   4   8        0.60        0.89      0.67 o
   1   4   8      261.59      248.78      3.69 o
  -6   5   8       77.48       89.98      3.70 o
  -5   5   8       91.94       91.16      4.76 o
  -4   5   8     1343.36     1332.65     25.09 o
  -3   5   8      629.57      610.06      9.86 o
  -2   5   8      137.90      127.41      2.86 o
  -1   5   8        0.86       -0.12      0.70 o
  -1 -11   9      242.62      218.99      8.07 o
  -4 -10   9      275.88      259.01      6.56 o
  -3 -10   9      939.55      959.08     16.94 o
  -2 -10   9      871.98      876.24     15.54 o
  -1 -10   9      240.97      248.94      5.20 o
   0 -10   9        1.52        3.37      0.74 o
   1 -10   9       32.51       34.69      1.77 o
   2 -10   9      367.07      373.68     11.02 o
  -6  -9   9        0.26        1.72      0.86 o
  -5  -9   9       67.42       70.13      1.95 o
  -4  -9   9      331.44      335.02      7.90 o
  -3  -9   9     1023.55     1053.60     18.68 o
  -2  -9   9     1398.60     1445.62     26.31 o
  -1  -9   9        0.78        4.80      0.98 o
   0  -9   9        0.22        1.42      0.70 o
   1  -9   9      127.77      135.70      2.16 o
   2  -9   9      505.65      505.79      8.05 o
   3  -9   9      686.67      684.23     14.71 o
  -7  -8   9      102.58      107.24      2.19 o
  -6  -8   9        0.64        0.48      0.74 o
  -5  -8   9      300.31      320.49      6.07 o
  -4  -8   9      907.02      917.01     13.91 o
  -3  -8   9     1415.73     1460.73     22.50 o
  -2  -8   9      234.90      248.25      3.92 o
  -1  -8   9       31.80       33.82      1.87 o
   0  -8   9        1.39        2.18      0.73 o
   1  -8   9      446.20      456.37      5.93 o
   2  -8   9     1353.93     1376.49     18.93 o
   3  -8   9      879.28      858.91     27.50 o
  -8  -7   9      236.51      234.98      4.82 o
  -7  -7   9       73.51       76.50      2.01 o
  -6  -7   9       39.51       38.76      1.99 o
  -5  -7   9        3.29        8.03      0.93 o
  -4  -7   9     1320.08     1382.95     23.43 o
  -3  -7   9     2247.00     2319.72     35.35 o
  -2  -7   9      124.52      132.53      2.56 o
  -1  -7   9      123.68      122.77      2.35 o
   0  -7   9       39.67       49.67      1.55 o
   1  -7   9      885.28      890.78     11.11 o
   2  -7   9     2171.06     2245.19     33.93 o
   3  -7   9      458.42      475.08      9.01 o
   4  -7   9       23.68       26.49      1.28 o
  -8  -6   9       73.34       72.47      1.92 o
  -7  -6   9       40.18       35.93      5.02 o
  -6  -6   9       85.37       86.71      2.36 o
  -5  -6   9      238.48      247.40      4.34 o
  -4  -6   9     1265.25     1327.25     22.55 o
  -3  -6   9     1440.26     1479.74     22.13 o
  -2  -6   9      265.39      276.17      4.40 o
  -1  -6   9        0.51        2.05      0.60 o
   0  -6   9      139.39      141.97      4.36 o
   1  -6   9     1406.46     1469.87     17.82 o
   2  -6   9     1180.73     1205.25     18.86 o
   3  -6   9      137.79      149.95      3.93 o
   4  -6   9       17.59       16.71      1.02 o
  -9  -5   9      435.73      406.92      8.28 o
  -8  -5   9      184.02      185.35      4.54 o
  -7  -5   9       72.49       70.32      1.93 o
  -6  -5   9      128.22      137.86      2.71 o
  -5  -5   9      894.07      955.75     13.90 o
  -4  -5   9     1934.48     1973.70     33.28 o
  -3  -5   9     1234.01     1261.57     19.04 o
  -2  -5   9        0.70        4.00      0.87 o
  -1  -5   9       11.32        9.96      0.70 o
   0  -5   9      215.85      225.80      4.14 o
   1  -5   9     1834.87     1878.61     23.95 o
   2  -5   9     1118.12     1149.20     15.53 o
   3  -5   9       69.03       78.04      2.89 o
   4  -5   9       42.33       44.78      1.78 o
  -9  -4   9      199.73      180.40      4.31 o
  -8  -4   9      211.37      220.77      3.73 o
  -7  -4   9       72.48       75.70      2.13 o
  -6  -4   9      671.71      709.46      9.64 o
  -5  -4   9     1480.30     1568.13     22.33 o
  -4  -4   9     1315.87     1324.67     22.61 o
  -3  -4   9       48.31       50.03      1.78 o
  -2  -4   9       45.21       41.35      1.76 o
  -1  -4   9       21.90       27.25      0.98 o
   0  -4   9      694.92      689.91      8.65 o
   1  -4   9     1284.40     1307.21     17.99 o
   2  -4   9     1214.32     1238.31     15.45 o
   3  -4   9      227.54      213.95      4.81 o
   4  -4   9        0.28        1.91      1.88 o
  -9  -3   9      118.78      112.07      2.67 o
  -8  -3   9      165.09      159.45      3.00 o
  -7  -3   9      369.31      364.38      5.75 o
  -6  -3   9       46.08       49.25      1.63 o
  -5  -3   9     1297.97     1311.33     17.14 o
  -4  -3   9     1315.02     1347.46     22.99 o
  -3  -3   9        1.28        7.43      0.92 o
  -2  -3   9       18.08       16.90      0.84 o
  -1  -3   9      535.95      536.05      9.30 o
   0  -3   9     1389.12     1397.90     18.87 o
   1  -3   9     2096.72     2078.35     24.06 o
   2  -3   9      414.92      420.32      6.07 o
   3  -3   9       61.37       57.72      2.00 o
   4  -3   9       12.70        8.84      1.21 o
  -9  -2   9      116.02      106.86      3.39 o
  -8  -2   9      335.46      323.08      5.05 o
  -7  -2   9      499.19      502.74      7.54 o
  -6  -2   9      255.21      244.99      4.52 o
  -5  -2   9      437.87      427.97      6.18 o
  -4  -2   9      441.56      458.94      9.53 o
  -3  -2   9      337.66      356.96      6.47 o
  -2  -2   9      465.14      477.80     10.00 o
  -1  -2   9      473.94      476.49      8.89 o
   0  -2   9     1152.41     1193.91     15.45 o
   1  -2   9      832.90      845.82     10.75 o
   2  -2   9      186.35      184.91      3.42 o
   3  -2   9       20.85       17.06      0.86 o
   4  -2   9        1.17        2.45      0.94 o
  -9  -1   9      161.30      147.30      4.10 o
  -8  -1   9      637.69      626.79     10.73 o
  -7  -1   9      278.65      284.99      4.67 o
  -6  -1   9      631.44      607.54      8.18 o
  -5  -1   9      620.06      613.53      8.21 o
  -4  -1   9      227.66      249.92      7.66 o
  -3  -1   9      279.13      301.42      5.69 o
  -2  -1   9      183.54      197.58      3.28 o
  -1  -1   9      136.82      149.38      3.23 o
   0  -1   9     1261.58     1284.69     13.11 o
   1  -1   9      681.50      682.81      8.20 o
   2  -1   9       80.69       83.25      2.22 o
   3  -1   9       20.13       19.77      0.91 o
   4  -1   9       23.10       19.51      1.51 o
  -9   0   9      261.73      255.32      8.24 o
  -8   0   9      409.62      408.39      9.00 o
  -7   0   9      509.99      490.11      8.62 o
  -6   0   9      490.19      450.95      7.14 o
  -5   0   9      312.06      326.89      5.43 o
  -4   0   9      221.60      257.60      5.06 o
  -3   0   9      223.87      231.58      4.00 o
  -2   0   9       65.96       77.21      2.09 o
  -1   0   9      288.08      301.14      4.75 o
   0   0   9      506.78      521.64      6.82 o
   1   0   9     1000.00      997.55     15.24 o
   2   0   9      467.44      448.87      9.64 o
   3   0   9        5.70        7.57      3.28 o
  -9   1   9      415.18      410.06     12.11 o
  -8   1   9      712.12      676.44     12.72 o
  -7   1   9      190.35      191.83      3.88 o
  -6   1   9      179.58      176.08      4.84 o
  -5   1   9      110.20      112.73      2.24 o
  -4   1   9      317.00      341.91      6.28 o
  -3   1   9      323.10      354.79      6.43 o
  -2   1   9      346.45      357.14      6.38 o
  -1   1   9      457.86      458.31      8.06 o
   0   1   9      798.80      781.55     10.64 o
   1   1   9      370.33      374.85      5.85 o
   2   1   9      108.03      107.70      3.17 o
  -8   2   9      416.48      388.53     11.77 o
  -7   2   9       87.29       80.74      3.04 o
  -6   2   9       33.26       40.48      2.17 o
  -5   2   9      187.00      185.64      3.81 o
  -4   2   9      373.94      370.35      5.76 o
  -3   2   9      447.61      444.21      6.73 o
  -2   2   9      306.81      312.44      4.72 o
  -1   2   9      372.32      367.09      6.46 o
   0   2   9      395.23      387.28      5.69 o
   1   2   9      279.82      272.54      4.23 o
  -7   3   9       46.68       39.84      2.10 o
  -6   3   9       82.36       80.99      2.51 o
  -5   3   9      197.57      199.09      4.60 o
  -4   3   9      492.80      487.27      8.28 o
  -3   3   9      210.64      214.06      3.53 o
  -2   3   9       54.23       58.51      1.45 o
  -1   3   9      439.76      417.09      7.04 o
   0   3   9      309.04      295.76      4.31 o
  -5   4   9      356.30      341.94      9.08 o
  -4   4   9      317.72      303.76      8.24 o
  -3   4   9       91.75       89.56      2.22 o
  -2   4   9      167.55      170.57      3.98 o
  -2 -10  10      332.34      327.81     11.27 o
  -1 -10  10        2.01        6.39      1.85 o
   0 -10  10      131.97      134.56      5.72 o
  -5  -9  10      144.85      140.61      5.05 o
  -4  -9  10      384.95      375.58     11.27 o
  -3  -9  10      781.29      753.68     16.04 o
  -2  -9  10      233.80      238.36      9.00 o
  -1  -9  10       50.51       53.68      1.81 o
   0  -9  10      188.43      181.41      2.99 o
   1  -9  10      340.62      331.05      5.41 o
   2  -9  10      270.46      270.63      7.91 o
  -6  -8  10        1.08        0.35      0.99 o
  -5  -8  10      197.92      192.58      6.56 o
  -4  -8  10     1162.68     1187.96     33.64 o
  -3  -8  10      519.27      522.63      9.59 o
  -2  -8  10       38.19       42.32      1.60 o
  -1  -8  10      476.17      512.80      7.41 o
   0  -8  10      339.12      331.29      5.01 o
   1  -8  10      189.83      194.32      3.18 o
   2  -8  10      444.79      451.62      8.18 o
  -7  -7  10        2.18        4.12      1.02 o
  -6  -7  10        3.48        2.77      0.78 o
  -5  -7  10      453.32      468.57      8.39 o
  -4  -7  10     2290.63     2335.72     65.09 o
  -3  -7  10     1015.56     1017.75     20.10 o
  -2  -7  10        9.53       12.17      0.92 o
  -1  -7  10       10.80       13.28      1.17 o
   0  -7  10      212.82      224.11      3.68 o
   1  -7  10      461.65      464.47      6.47 o
   2  -7  10      429.61      439.10      7.04 o
   3  -7  10      164.54      161.97      5.05 o
  -8  -6  10       16.55       13.83      1.09 o
  -7  -6  10       19.27       20.08      1.68 o
  -6  -6  10      122.91      132.22      2.78 o
  -5  -6  10     1046.71     1090.96     18.64 o
  -4  -6  10      937.02      918.80     17.62 o
  -3  -6  10      540.95      556.69     12.36 o
  -2  -6  10       69.79       77.52      2.31 o
  -1  -6  10        3.67        2.77      0.71 o
   0  -6  10       66.44       70.57      2.18 o
   1  -6  10      795.36      810.44     10.97 o
   2  -6  10      341.82      336.60      5.14 o
   3  -6  10      299.26      280.67      7.13 o
  -8  -5  10       48.32       46.12      1.60 o
  -7  -5  10        0.22        1.29      0.83 o
  -6  -5  10      189.53      196.13      3.67 o
  -5  -5  10      556.74      561.65     10.07 o
  -4  -5  10      898.43      899.20     28.51 o
  -3  -5  10      292.38      318.61      7.59 o
  -2  -5  10       87.06       88.79      2.26 o
  -1  -5  10       20.41       16.69      1.59 o
   0  -5  10      451.16      467.87      7.03 o
   1  -5  10     1263.49     1272.24     16.80 o
   2  -5  10      732.80      699.00     10.05 o
   3  -5  10       30.85       25.40      3.05 o
  -8  -4  10       49.36       43.62      1.75 o
  -7  -4  10       13.61        8.54      1.26 o
  -6  -4  10      173.25      168.15      3.36 o
  -5  -4  10     1012.29     1038.00     17.87 o
  -4  -4  10      871.04      881.06     17.05 o
  -3  -4  10      315.91      324.85      5.85 o
  -2  -4  10      284.33      292.90      5.60 o
  -1  -4  10       67.12       68.02      1.65 o
   0  -4  10      345.29      337.93      4.42 o
   1  -4  10     1280.02     1271.23     16.78 o
   2  -4  10      683.68      669.79     12.55 o
   3  -4  10       46.67       45.75      2.35 o
  -9  -3  10       80.94       74.34      3.70 o
  -8  -3  10       10.05       10.54      0.88 o
  -7  -3  10       12.54       11.88      0.99 o
  -6  -3  10      259.71      262.60      4.58 o
  -5  -3  10     2272.73     2311.51     34.91 o
  -4  -3  10     1609.75     1664.05     31.39 o
  -3  -3  10       80.31       87.15      2.30 o
  -2  -3  10       16.75       15.65      1.10 o
  -1  -3  10       34.28       36.88      2.01 o
   0  -3  10      925.14      951.80     11.99 o
   1  -3  10      968.09      968.10     14.42 o
   2  -3  10      172.78      167.67      2.82 o
   3  -3  10       34.18       34.82      4.96 o
  -9  -2  10      160.81      162.81      5.72 o
  -8  -2  10       29.51       24.89      2.19 o
  -7  -2  10        0.38        2.87      0.82 o
  -6  -2  10      916.15      921.17     12.95 o
  -5  -2  10     1205.42     1250.48     19.23 o
  -4  -2  10      833.57      843.49     16.33 o
  -3  -2  10      114.42      121.02      7.40 o
  -2  -2  10       98.70       94.69      2.48 o
  -1  -2  10       33.67       40.46      1.30 o
   0  -2  10     1675.06     1660.38     18.76 o
   1  -2  10      539.79      554.98      9.17 o
   2  -2  10      229.40      219.85      4.47 o
   3  -2  10       95.73       85.92      5.30 o
  -8  -1  10       70.50       69.45      2.38 o
  -7  -1  10       61.56       55.88      2.57 o
  -6  -1  10      662.19      652.65     11.09 o
  -5  -1  10     1012.47     1027.89     16.97 o
  -4  -1  10      270.10      284.66      5.37 o
  -3  -1  10       29.26       26.78      1.52 o
  -2  -1  10        5.49        7.87      1.59 o
  -1  -1  10      672.56      665.43      9.56 o
   0  -1  10     1596.95     1607.49     22.01 o
   1  -1  10      701.21      679.08     29.86 o
   2  -1  10       20.32       18.95      1.22 o
  -8   0  10       19.01       14.97      1.09 o
  -7   0  10      242.91      238.77      7.32 o
  -6   0  10      718.72      735.35     19.17 o
  -5   0  10      904.88      899.90     12.90 o
  -4   0  10      350.80      367.84      6.55 o
  -3   0  10       14.95       12.74      1.08 o
  -2   0  10       11.30       12.52      1.68 o
  -1   0  10      759.24      751.82     11.04 o
   0   0  10     1055.28     1046.78     14.34 o
   1   0  10      689.96      659.72     14.89 o
  -7   1  10      297.32      277.59      5.84 o
  -6   1  10      780.15      757.72     19.68 o
  -5   1  10      710.97      675.65     11.24 o
  -4   1  10      143.11      152.82      3.39 o
  -3   1  10        6.58        4.45      0.75 o
  -2   1  10       16.39       14.78      1.33 o
  -1   1  10      695.88      664.35      9.20 o
   0   1  10      915.20      900.29     13.30 o
  -6   2  10      632.33      601.46     15.64 o
  -5   2  10      300.59      282.17      9.84 o
  -4   2  10       24.55       24.68      2.27 o
  -3   2  10        4.43        4.80      0.62 o
  -2   2  10      190.45      190.09      4.51 o
  -1   2  10      911.76      868.96     21.99 o
  -1  -9  11      496.03      468.93     15.31 o
  -5  -8  11      152.32      144.14      4.88 o
  -4  -8  11      289.80      281.56      8.58 o
  -3  -8  11       73.09       71.65      3.20 o
  -2  -8  11      514.22      512.99     16.48 o
  -1  -8  11      671.02      636.68     11.99 o
   0  -8  11      143.98      146.11      3.28 o
   1  -8  11       19.51       23.88      2.02 o
  -6  -7  11        5.03        5.78      1.01 o
  -5  -7  11      214.95      227.90      7.40 o
  -4  -7  11      485.42      471.45     13.96 o
  -3  -7  11      256.84      240.01      7.57 o
  -2  -7  11      137.80      125.19      9.25 o
  -1  -7  11      293.38      300.80      5.13 o
   0  -7  11      498.02      497.12      7.93 o
   1  -7  11      192.48      180.76      3.71 o
  -7  -6  11        1.52        3.17      0.69 o
  -6  -6  11       19.57       19.72      0.96 o
  -5  -6  11      311.77      305.61      9.59 o
  -4  -6  11      813.80      815.24     23.38 o
  -3  -6  11      575.99      551.66     12.17 o
  -2  -6  11      355.56      317.99     14.27 o
  -1  -6  11      129.90      134.98      2.87 o
   0  -6  11      366.61      365.94      5.64 o
   1  -6  11      134.76      124.75      3.20 o
   2  -6  11       80.45       79.05      3.03 o
  -7  -5  11        7.32        6.79      1.12 o
  -6  -5  11      138.30      148.55      4.12 o
  -5  -5  11      812.58      819.61     19.17 o
  -4  -5  11     1319.59     1330.42     37.68 o
  -3  -5  11      320.83      307.33     12.16 o
  -2  -5  11      136.71      123.36      5.39 o
  -1  -5  11      176.85      172.32      2.66 o
   0  -5  11      340.23      349.69      5.90 o
   1  -5  11      111.75      110.32      2.21 o
   2  -5  11       63.76       60.21      2.69 o
  -7  -4  11        4.05        0.49      0.79 o
  -6  -4  11      364.10      361.58      6.09 o
  -5  -4  11     1119.64     1109.13     21.07 o
  -4  -4  11      327.05      334.71     10.60 o
  -3  -4  11      241.41      220.32     23.97 o
  -2  -4  11      141.68      135.87      2.87 o
  -1  -4  11      168.23      163.21      2.70 o
   0  -4  11      184.29      174.59      3.02 o
   1  -4  11      159.35      153.47      3.11 o
   2  -4  11      249.83      238.16      7.06 o
  -8  -3  11        5.91        2.19      1.01 o
  -7  -3  11       14.66        9.97      2.35 o
  -6  -3  11      718.98      706.78      9.99 o
  -5  -3  11     1100.96     1072.60     16.48 o
  -4  -3  11      306.84      299.23      6.18 o
  -3  -3  11       41.08       35.15      2.35 o
  -2  -3  11       75.94       76.32      2.57 o
  -1  -3  11      352.75      348.50      4.54 o
   0  -3  11      421.96      398.48      6.88 o
   1  -3  11      167.79      162.70      4.39 o
  -7  -2  11       72.58       70.22      5.21 o
  -6  -2  11     1095.41     1089.01     17.77 o
  -5  -2  11     1047.76     1068.18     17.42 o
  -4  -2  11      425.36      411.94      7.10 o
  -3  -2  11       67.57       57.63      2.58 o
  -2  -2  11        0.37        2.30      0.83 o
  -1  -2  11      445.95      431.94      7.56 o
   0  -2  11      346.12      335.27     22.20 o
   1  -2  11      364.12      349.85     12.95 o
  -7  -1  11      157.77      141.79      4.37 o
  -6  -1  11      810.85      769.13     13.64 o
  -5  -1  11      998.95      964.91     15.77 o
  -4  -1  11      154.99      157.06      3.10 o
  -3  -1  11        0.35        2.59      1.18 o
  -2  -1  11       88.40       78.94      2.01 o
  -1  -1  11      511.35      501.72      8.92 o
   0  -1  11      387.60      389.20     14.13 o
  -6   0  11      768.15      762.43     19.51 o
  -5   0  11      522.91      509.48     14.80 o
  -4   0  11       39.78       37.00      1.86 o
  -3   0  11       17.45       16.98      1.85 o
  -2   0  11      322.05      310.13      9.23 o
  -1   0  11      724.72      692.99     22.03 o
  -4   1  11       31.74       36.83      2.19 o
  -3   1  11        4.27        4.88      1.18 o
  -4  -7  12       21.15       18.33      1.35 o
  -3  -7  12      147.48       89.82      5.72 o
  -5  -6  12       70.65       66.61      3.03 o
  -4  -6  12       55.32       51.47      2.52 o
  -3  -6  12      337.15      290.00     35.91 o
  -2  -6  12      832.17      775.04     24.39 o
  -1  -6  12      443.48      405.85     13.12 o
  -6  -5  12      142.94      134.72      4.71 o
  -5  -5  12      149.55      144.98      5.05 o
  -4  -5  12      103.68       99.23      3.87 o
  -3  -5  12      658.26      553.27     74.34 o
  -2  -5  12      519.26      484.95      9.61 o
  -1  -5  12      307.93      286.77      9.59 o
  -6  -4  12      231.79      222.02      7.06 o
  -5  -4  12      176.11      174.25      5.72 o
  -4  -4  12      141.03      124.97      4.37 o
  -3  -4  12      751.18      686.54     12.69 o
  -2  -4  12      531.75      481.17     10.80 o
  -5  -3  12       68.72       66.78      2.14 o
  -4  -3  12      186.17      172.13      9.33 o
  -3  -3  12      345.11      324.61      8.72 o
  -2  -3  12      528.91      485.31     12.11 o
  -5  -2  12       72.63       62.23      2.86 o
  -4  -2  12      205.40      186.36      5.89 o
  -3  -2  12      402.28      376.79      7.35 o
  -2  -2  12      483.48      438.32     11.10 o
 
